# Supplementary material for: (6-Hydroxy-2-{[2-(N-methyl­carbamo­thiol­yl)hydrazin-1-yl­idene-κ2 N 1,S]meth­yl}­phenolato-κO 1)(triphenyl­phosphane-κP)nickel(II) chloride
Source: Acta Crystallogr Sect E Struct Rep Online. 2010 Oct 9;66(Pt 11):m1366. doi: 10.1107/S1600536810039292 (PMC3009342; doi:10.1107/S1600536810039292)
Supplement: Supplementary file 1 [file e-66-m1366-sup1.cif]

##############################################################################
###                                                                        ###
###        Electronic paper (Acta Crystallographica Section E)             ###
###                                                                        ###
##############################################################################
#                                                                            #
# This CIF contains the data in a paper accepted for publication in Acta     #
# Crystallographica Section E. It conforms to the requirements of Notes      #
# for Authors for Section E, and has been peer reviewed under the auspices   #
# of the IUCr Commission on Journals.                                        #
#                                                                            #
# Full details of the Crystallographic Information File format               #
# are given in the paper "The Crystallographic Information File (CIF):       #
# a New Standard Archive File for Crystallography" by S. R. Hall, F. H.      #
# Allen and I. D. Brown [Acta Cryst. (1991), A47, 655-685].                  #
#                                                                            #
# The current version of the core CIF dictionary is obtainable from          #
# ftp://ftp.iucr.org/pub/cif_core.dic. The current version number is 2.4.    #
#                                                                            #
# Software is freely available for graphical display of the structure(s) in  #
# this CIF.  For information consult the CIF home page http://www.iucr.org/  #
# cif/home.html                                                              #
#                                                                            #
# This file may be used for bona fide research purposes within the           #
# scientific community so long as proper attribution is given to the journal # 
# article from which it was obtained.                                        #
#                                                                            #
##############################################################################
                                             
data_global
_audit_creation_method     SHELXL-97
_journal_date_recd_electronic     2010-09-29
_journal_date_accepted     2010-10-01
_journal_name_full     'Acta Crystallographica, Section E'
_journal_year     2010
_journal_volume     66
_journal_issue     11
_journal_page_first     m1366
_journal_page_last     m1366
_journal_paper_category     QM
_journal_coeditor_code     XU5041
_publ_contact_author
;
     Dr. Mohd Jamil Maah
     Department of Chemistry
     University of Malaya
     50603 Kuala Lumpur
     Malaysia
;
_publ_contact_author_email     mjamil@um.edu.my
_publ_contact_author_fax     '03 7967 4193'
_publ_contact_author_phone     '03 7967 6778'
_publ_section_title
;\
(6-Hydroxy-2-{[2-(<i>N</i>-methylcarbamothiolyl)hydrazin-1-ylidene-\
\k^2^<i>N</i>^1^,<i>S</i>]methyl}phenolato-\k<i>O</i>^1^)(triphenylphosphane-\
\k<i>P</i>)nickel(II) chloride
;
loop_
    _publ_author_name
    _publ_author_address
    'Shawish, Hana Bashir'
;
     Department of Chemistry
     University of Malaya
     50603 Kuala Lumpur
     Malaysia
;
    'Maah, M. Jamil'
;
     Department of Chemistry
     University of Malaya
     50603 Kuala Lumpur
     Malaysia
;
    'Ng, Seik Weng'
;
     Department of Chemistry
     University of Malaya
     50603 Kuala Lumpur
     Malaysia
;
_publ_section_synopsis     .
data_I
_audit_creation_method     SHELXL-97
_chemical_name_systematic
;
(6-Hydroxy-2-{[2-(<i>N</i>-methylcarbamothiolyl)hydrazin-1-ylidene-
\k^2^<i>N</i>^1^,<i>S</i>]methyl}phenolato-\k<i>O</i>^1^)(triphenylphosphane-
\k<i>P</i>)nickel(II) chloride
;
_chemical_name_common     ?
_chemical_formula_moiety     'C27 H25 N3 Ni O2 P S +, Cl -'
_chemical_formula_sum     'C27 H25 Cl N3 Ni O2 P S'
_chemical_formula_iupac     '[Ni (C9 H10 N3 O2 S) (C18 H15 P)] Cl'
_chemical_formula_weight     580.69
_chemical_melting_point     ?
_symmetry_cell_setting     monoclinic
_symmetry_space_group_name_H-M     'P 21/n'
_symmetry_space_group_name_Hall     '-P 2yn'
loop_
    _symmetry_equiv_pos_as_xyz
    'x, y, z'
    '-x+1/2, y+1/2, -z+1/2'
    '-x, -y, -z'
    'x-1/2, -y-1/2, z-1/2'
_cell_length_a     15.7781(15)
_cell_length_b     10.6306(10)
_cell_length_c     17.0020(15)
_cell_angle_alpha     90.00
_cell_angle_beta     113.9610(10)
_cell_angle_gamma     90.00
_cell_volume     2606.0(4)
_cell_formula_units_Z     4
_cell_measurement_reflns_used     3978
_cell_measurement_theta_min     2.3
_cell_measurement_theta_max     27.6
_cell_measurement_temperature     100(2)
_exptl_crystal_description     'Triangular block'
_exptl_crystal_colour     Brown
_exptl_crystal_size_max     0.25
_exptl_crystal_size_mid     0.15
_exptl_crystal_size_min     0.05
_exptl_crystal_density_diffrn     1.480
_exptl_crystal_density_meas     ?
_exptl_crystal_density_method     'not measured'
_exptl_crystal_F_000     1200
_exptl_absorpt_coefficient_mu     1.019
_exptl_absorpt_correction_type     multi-scan
_exptl_absorpt_process_details     '(SADABS; Sheldrick, 1996)'
_exptl_absorpt_correction_T_min     0.7847
_exptl_absorpt_correction_T_max     0.9508
_diffrn_ambient_temperature     100(2)
_diffrn_radiation_type     MoK\a
_diffrn_radiation_wavelength     0.71073
_diffrn_radiation_source     'fine-focus sealed tube'
_diffrn_radiation_monochromator     graphite
_diffrn_measurement_device_type     'Bruker SMART APEX diffractometer'
_diffrn_measurement_method     '\w scans'
_diffrn_detector_area_resol_mean     ?
_diffrn_reflns_number     23696
_diffrn_reflns_av_R_equivalents     0.0959
_diffrn_reflns_av_sigmaI/netI     0.0827
_diffrn_reflns_theta_min     2.28
_diffrn_reflns_theta_max     27.50
_diffrn_reflns_theta_full     27.50
_diffrn_measured_fraction_theta_max     0.998
_diffrn_measured_fraction_theta_full     0.998
_diffrn_reflns_limit_h_min     -20
_diffrn_reflns_limit_h_max     20
_diffrn_reflns_limit_k_min     -13
_diffrn_reflns_limit_k_max     13
_diffrn_reflns_limit_l_min     -22
_diffrn_reflns_limit_l_max     21
_diffrn_standards_number     0
_diffrn_standards_interval_count     0
_diffrn_standards_interval_time     0
_diffrn_standards_decay_%     0
_reflns_number_total     5971
_reflns_number_gt     4428
_reflns_threshold_expression     I>2\s(I)
_refine_ls_structure_factor_coef     Fsqd
_refine_ls_matrix_type     full
_refine_ls_R_factor_all     0.0866
_refine_ls_R_factor_gt     0.0607
_refine_ls_wR_factor_gt     0.1496
_refine_ls_wR_factor_ref     0.1771
_refine_ls_goodness_of_fit_ref     1.052
_refine_ls_restrained_S_all     1.052
_refine_ls_number_reflns     5971
_refine_ls_number_parameters     338
_refine_ls_number_restraints     3
_refine_ls_hydrogen_treatment     mixed
_refine_ls_weighting_scheme     calc
_refine_ls_weighting_details
         'calc w=1/[\s^2^(Fo^2^)+(0.1036P)^2^+0.1986P] where P=(Fo^2^+2Fc^2^)/3'
_atom_sites_solution_hydrogens     geom
_atom_sites_solution_primary     direct
_atom_sites_solution_secondary     difmap
_refine_ls_shift/su_max     0.001
_refine_ls_shift/su_mean     0.001
_refine_diff_density_max     1.603
_refine_diff_density_min     -1.060
_refine_ls_extinction_method     none
_refine_ls_extinction_coef     ?
loop_
    _atom_type_symbol
    _atom_type_description
    _atom_type_scat_dispersion_real
    _atom_type_scat_dispersion_imag
    _atom_type_scat_source
    'C' 'C' 0.0033 0.0016
                         'International Tables Vol C Tables 4.2.6.8 and 6.1.1.4'
    'H' 'H' 0.0000 0.0000
                         'International Tables Vol C Tables 4.2.6.8 and 6.1.1.4'
    'N' 'N' 0.0061 0.0033
                         'International Tables Vol C Tables 4.2.6.8 and 6.1.1.4'
    'O' 'O' 0.0106 0.0060
                         'International Tables Vol C Tables 4.2.6.8 and 6.1.1.4'
    'P' 'P' 0.1023 0.0942
                         'International Tables Vol C Tables 4.2.6.8 and 6.1.1.4'
    'S' 'S' 0.1246 0.1234
                         'International Tables Vol C Tables 4.2.6.8 and 6.1.1.4'
    'Cl' 'Cl' 0.1484 0.1585
                         'International Tables Vol C Tables 4.2.6.8 and 6.1.1.4'
    'Ni' 'Ni' 0.3393 1.1124
                         'International Tables Vol C Tables 4.2.6.8 and 6.1.1.4'
_computing_data_collection     'APEX2 (Bruker, 2009)'
_computing_cell_refinement     'SAINT (Bruker, 2009)'
_computing_data_reduction     'SAINT (Bruker, 2009)'
_computing_structure_solution     'SHELXS97 (Sheldrick, 2008)'
_computing_structure_refinement     'SHELXL97 (Sheldrick, 2008)'
_computing_molecular_graphics     'X-SEED (Barbour, 2001)'
_computing_publication_material     'publCIF (Westrip, 2010)'
loop_
    _atom_site_type_symbol
    _atom_site_label
    _atom_site_fract_x
    _atom_site_fract_y
    _atom_site_fract_z
    _atom_site_U_iso_or_equiv
    _atom_site_adp_type
    _atom_site_calc_flag
    _atom_site_refinement_flags
    _atom_site_occupancy
    _atom_site_disorder_assembly
    _atom_site_disorder_group
    Ni Ni1 0.41946(3) 0.54484(4) 0.60995(3) 0.01585(16) Uani d . 1 . .
    Cl Cl1 0.66145(6) 0.16147(8) 0.61950(6) 0.0205(2) Uani d . 1 . .
    S S1 0.55028(6) 0.62917(8) 0.68921(6) 0.0200(2) Uani d . 1 . .
    P P1 0.34464(6) 0.68668(9) 0.65317(6) 0.0162(2) Uani d . 1 . .
    O O1 0.30452(17) 0.4812(2) 0.53950(17) 0.0194(6) Uani d . 1 . .
    O O2 0.12753(18) 0.4272(3) 0.45169(19) 0.0268(6) Uani d D 1 . .
    H H2O 0.159(3) 0.481(4) 0.488(3) 0.047(16) Uiso d D 1 . .
    N N1 0.4861(2) 0.4179(3) 0.58096(19) 0.0170(6) Uani d . 1 . .
    N N2 0.5828(2) 0.4237(3) 0.6177(2) 0.0183(6) Uani d D 1 . .
    H H2N 0.609(3) 0.353(3) 0.616(4) 0.060(18) Uiso d D 1 . .
    N N3 0.7127(2) 0.5302(3) 0.7092(2) 0.0194(7) Uani d D 1 . .
    H H3N 0.739(3) 0.577(4) 0.753(2) 0.042(15) Uiso d D 1 . .
    C C1 0.2882(2) 0.3775(3) 0.4925(2) 0.0185(7) Uani d . 1 . .
    C C2 0.1937(2) 0.3465(3) 0.4458(2) 0.0194(8) Uani d . 1 . .
    C C3 0.1667(3) 0.2402(4) 0.3963(3) 0.0226(8) Uani d . 1 . .
    H H3 0.1027 0.2211 0.3665 0.027 Uiso calc R 1 . .
    C C4 0.2342(3) 0.1597(3) 0.3899(3) 0.0230(8) Uani d . 1 . .
    H H4 0.2156 0.0854 0.3561 0.028 Uiso calc R 1 . .
    C C5 0.3271(3) 0.1876(3) 0.4321(2) 0.0208(8) Uani d . 1 . .
    H H5 0.3723 0.1340 0.4262 0.025 Uiso calc R 1 . .
    C C6 0.3553(2) 0.2978(3) 0.4851(2) 0.0178(7) Uani d . 1 . .
    C C7 0.4516(3) 0.3234(3) 0.5293(2) 0.0187(7) Uani d . 1 . .
    H H7 0.4938 0.2674 0.5205 0.022 Uiso calc R 1 . .
    C C8 0.6223(2) 0.5188(3) 0.6721(2) 0.0180(7) Uani d . 1 . .
    C C9 0.7785(3) 0.4427(4) 0.6972(3) 0.0231(8) Uani d . 1 . .
    H H9A 0.8413 0.4775 0.7242 0.035 Uiso calc R 1 . .
    H H9B 0.7618 0.4306 0.6356 0.035 Uiso calc R 1 . .
    H H9C 0.7763 0.3617 0.7238 0.035 Uiso calc R 1 . .
    C C10 0.3352(3) 0.6414(3) 0.7521(2) 0.0197(8) Uani d . 1 . .
    C C11 0.3826(3) 0.5350(3) 0.7982(3) 0.0236(8) Uani d . 1 . .
    H H11 0.4201 0.4865 0.7778 0.028 Uiso calc R 1 . .
    C C12 0.3746(3) 0.5011(4) 0.8736(3) 0.0325(10) Uani d . 1 . .
    H H12 0.4075 0.4300 0.9052 0.039 Uiso calc R 1 . .
    C C13 0.3190(3) 0.5697(4) 0.9031(3) 0.0342(10) Uani d . 1 . .
    H H13 0.3130 0.5445 0.9542 0.041 Uiso calc R 1 . .
    C C14 0.2719(3) 0.6755(4) 0.8584(3) 0.0299(9) Uani d . 1 . .
    H H14 0.2345 0.7233 0.8793 0.036 Uiso calc R 1 . .
    C C15 0.2798(3) 0.7105(4) 0.7838(3) 0.0242(8) Uani d . 1 . .
    H H15 0.2473 0.7825 0.7532 0.029 Uiso calc R 1 . .
    C C16 0.3967(2) 0.8436(3) 0.6713(2) 0.0187(7) Uani d . 1 . .
    C C17 0.4240(2) 0.8905(4) 0.6092(2) 0.0208(8) Uani d . 1 . .
    H H17 0.4146 0.8416 0.5596 0.025 Uiso calc R 1 . .
    C C18 0.4653(3) 1.0087(4) 0.6187(3) 0.0229(8) Uani d . 1 . .
    H H18 0.4827 1.0410 0.5753 0.028 Uiso calc R 1 . .
    C C19 0.4808(3) 1.0785(4) 0.6917(3) 0.0253(8) Uani d . 1 . .
    H H19 0.5093 1.1588 0.6988 0.030 Uiso calc R 1 . .
    C C20 0.4549(3) 1.0321(4) 0.7544(3) 0.0249(9) Uani d . 1 . .
    H H20 0.4655 1.0810 0.8043 0.030 Uiso calc R 1 . .
    C C21 0.4132(2) 0.9143(4) 0.7454(2) 0.0205(8) Uani d . 1 . .
    H H21 0.3963 0.8824 0.7892 0.025 Uiso calc R 1 . .
    C C22 0.2247(2) 0.7088(3) 0.5762(2) 0.0186(7) Uani d . 1 . .
    C C23 0.1512(3) 0.6499(4) 0.5882(3) 0.0219(8) Uani d . 1 . .
    H H23 0.1636 0.5983 0.6373 0.026 Uiso calc R 1 . .
    C C24 0.0605(3) 0.6665(4) 0.5290(3) 0.0255(9) Uani d . 1 . .
    H H24 0.0110 0.6277 0.5380 0.031 Uiso calc R 1 . .
    C C25 0.0422(3) 0.7399(4) 0.4563(3) 0.0250(9) Uani d . 1 . .
    H H25 -0.0199 0.7524 0.4159 0.030 Uiso calc R 1 . .
    C C26 0.1149(3) 0.7950(4) 0.4429(3) 0.0279(9) Uani d . 1 . .
    H H26 0.1023 0.8435 0.3924 0.033 Uiso calc R 1 . .
    C C27 0.2057(3) 0.7801(4) 0.5021(2) 0.0218(8) Uani d . 1 . .
    H H27 0.2549 0.8185 0.4922 0.026 Uiso calc R 1 . .
loop_
    _atom_site_aniso_label
    _atom_site_aniso_U_11
    _atom_site_aniso_U_22
    _atom_site_aniso_U_33
    _atom_site_aniso_U_12
    _atom_site_aniso_U_13
    _atom_site_aniso_U_23
    Ni1 0.0167(3) 0.0092(3) 0.0194(3) -0.00037(16) 0.0050(2) -0.00177(17)
    Cl1 0.0221(4) 0.0127(4) 0.0235(5) 0.0019(3) 0.0060(4) 0.0012(3)
    S1 0.0185(4) 0.0130(4) 0.0248(5) -0.0006(3) 0.0051(4) -0.0051(4)
    P1 0.0178(4) 0.0110(4) 0.0183(5) -0.0007(3) 0.0058(4) -0.0012(4)
    O1 0.0177(12) 0.0122(13) 0.0250(14) -0.0008(10) 0.0054(11) -0.0056(10)
    O2 0.0198(13) 0.0210(15) 0.0362(17) -0.0019(11) 0.0080(12) -0.0132(13)
    N1 0.0157(14) 0.0116(14) 0.0200(16) -0.0006(11) 0.0034(12) 0.0024(12)
    N2 0.0172(15) 0.0120(15) 0.0227(17) 0.0010(12) 0.0049(13) -0.0024(13)
    N3 0.0180(15) 0.0152(16) 0.0213(17) -0.0026(12) 0.0041(13) 0.0000(13)
    C1 0.0243(18) 0.0105(17) 0.0180(18) -0.0020(14) 0.0057(15) 0.0001(14)
    C2 0.0174(17) 0.0165(18) 0.0221(19) -0.0011(14) 0.0058(15) -0.0016(15)
    C3 0.0205(17) 0.0198(19) 0.023(2) -0.0044(15) 0.0041(15) -0.0044(16)
    C4 0.029(2) 0.0123(18) 0.024(2) -0.0029(15) 0.0067(16) -0.0063(15)
    C5 0.0253(19) 0.0107(17) 0.024(2) 0.0030(14) 0.0070(16) -0.0024(15)
    C6 0.0205(17) 0.0145(18) 0.0170(18) -0.0014(13) 0.0063(15) -0.0001(14)
    C7 0.0236(18) 0.0126(17) 0.0176(19) 0.0026(14) 0.0058(15) 0.0006(14)
    C8 0.0203(17) 0.0131(17) 0.0186(18) 0.0006(14) 0.0057(15) 0.0047(14)
    C9 0.0187(18) 0.0173(19) 0.030(2) 0.0020(14) 0.0070(16) -0.0015(16)
    C10 0.0255(18) 0.0146(18) 0.0196(19) -0.0047(14) 0.0098(16) -0.0039(15)
    C11 0.031(2) 0.0152(19) 0.023(2) -0.0004(15) 0.0088(17) -0.0022(15)
    C12 0.046(3) 0.019(2) 0.031(2) -0.0069(19) 0.014(2) 0.0020(18)
    C13 0.052(3) 0.028(2) 0.027(2) -0.016(2) 0.021(2) -0.0039(19)
    C14 0.037(2) 0.030(2) 0.027(2) -0.0101(18) 0.0175(19) -0.0093(18)
    C15 0.0259(19) 0.019(2) 0.027(2) -0.0037(15) 0.0105(17) -0.0042(16)
    C16 0.0175(17) 0.0104(17) 0.024(2) 0.0028(13) 0.0037(15) 0.0021(14)
    C17 0.0222(18) 0.0151(19) 0.023(2) -0.0037(14) 0.0070(16) -0.0021(15)
    C18 0.0255(19) 0.0163(19) 0.026(2) -0.0020(15) 0.0091(16) 0.0058(16)
    C19 0.0246(19) 0.0144(18) 0.033(2) -0.0032(15) 0.0083(17) -0.0002(17)
    C20 0.027(2) 0.018(2) 0.027(2) -0.0009(15) 0.0078(17) -0.0056(16)
    C21 0.0233(18) 0.0164(18) 0.022(2) -0.0010(14) 0.0088(15) -0.0021(15)
    C22 0.0183(17) 0.0152(18) 0.0187(19) 0.0013(14) 0.0039(14) -0.0060(14)
    C23 0.0232(18) 0.0143(18) 0.028(2) 0.0011(14) 0.0107(16) -0.0017(16)
    C24 0.0212(19) 0.022(2) 0.033(2) -0.0039(15) 0.0106(17) -0.0085(17)
    C25 0.0175(17) 0.025(2) 0.025(2) 0.0038(15) 0.0007(15) -0.0066(17)
    C26 0.030(2) 0.022(2) 0.024(2) 0.0044(16) 0.0042(17) 0.0000(17)
    C27 0.0228(18) 0.021(2) 0.020(2) 0.0019(15) 0.0077(15) 0.0003(15)
loop_
    _geom_bond_atom_site_label_1
    _geom_bond_atom_site_label_2
    _geom_bond_site_symmetry_2
    _geom_bond_distance
    _geom_bond_publ_flag
    Ni1 N1 . 1.895(3) yes
    Ni1 O1 . 1.849(2) yes
    Ni1 P1 . 2.2160(10)
                      yes
    Ni1 S1 . 2.1500(10)
                      yes
    S1 C8 . 1.738(4) ?
    P1 C10 . 1.813(4) ?
    P1 C22 . 1.826(4) ?
    P1 C16 . 1.830(4) ?
    O1 C1 . 1.324(4) ?
    O2 C2 . 1.386(4) ?
    O2 H2O . 0.84(5) ?
    N1 C7 . 1.299(5) ?
    N1 N2 . 1.396(4) ?
    N2 C8 . 1.341(5) ?
    N2 H2N . 0.86(4) ?
    N3 C8 . 1.311(5) ?
    N3 C9 . 1.468(5) ?
    N3 H3N . 0.86(4) ?
    C1 C6 . 1.401(5) ?
    C1 C2 . 1.415(5) ?
    C2 C3 . 1.369(5) ?
    C3 C4 . 1.405(5) ?
    C3 H3 . 0.9500 ?
    C4 C5 . 1.377(5) ?
    C4 H4 . 0.9500 ?
    C5 C6 . 1.434(5) ?
    C5 H5 . 0.9500 ?
    C6 C7 . 1.422(5) ?
    C7 H7 . 0.9500 ?
    C9 H9A . 0.9800 ?
    C9 H9B . 0.9800 ?
    C9 H9C . 0.9800 ?
    C10 C11 . 1.406(5) ?
    C10 C15 . 1.406(5) ?
    C11 C12 . 1.385(6) ?
    C11 H11 . 0.9500 ?
    C12 C13 . 1.382(7) ?
    C12 H12 . 0.9500 ?
    C13 C14 . 1.391(7) ?
    C13 H13 . 0.9500 ?
    C14 C15 . 1.376(6) ?
    C14 H14 . 0.9500 ?
    C15 H15 . 0.9500 ?
    C16 C17 . 1.385(5) ?
    C16 C21 . 1.397(5) ?
    C17 C18 . 1.394(5) ?
    C17 H17 . 0.9500 ?
    C18 C19 . 1.380(6) ?
    C18 H18 . 0.9500 ?
    C19 C20 . 1.378(6) ?
    C19 H19 . 0.9500 ?
    C20 C21 . 1.393(5) ?
    C20 H20 . 0.9500 ?
    C21 H21 . 0.9500 ?
    C22 C27 . 1.395(5) ?
    C22 C23 . 1.405(5) ?
    C23 C24 . 1.386(5) ?
    C23 H23 . 0.9500 ?
    C24 C25 . 1.389(6) ?
    C24 H24 . 0.9500 ?
    C25 C26 . 1.387(6) ?
    C25 H25 . 0.9500 ?
    C26 C27 . 1.385(5) ?
    C26 H26 . 0.9500 ?
    C27 H27 . 0.9500 ?
loop_
    _geom_angle_atom_site_label_1
    _geom_angle_atom_site_label_2
    _geom_angle_atom_site_label_3
    _geom_angle_site_symmetry_1
    _geom_angle_site_symmetry_3
    _geom_angle
    _geom_angle_publ_flag
    O1 Ni1 N1 . . 94.19(12) ?
    O1 Ni1 S1 . . 176.80(9) ?
    N1 Ni1 S1 . . 88.09(9) ?
    O1 Ni1 P1 . . 87.10(8) ?
    N1 Ni1 P1 . . 175.83(10) ?
    S1 Ni1 P1 . . 90.78(4) ?
    C8 S1 Ni1 . . 98.04(13) ?
    C10 P1 C22 . . 104.30(17) ?
    C10 P1 C16 . . 106.66(18) ?
    C22 P1 C16 . . 105.45(17) ?
    C10 P1 Ni1 . . 112.48(13) ?
    C22 P1 Ni1 . . 112.74(12) ?
    C16 P1 Ni1 . . 114.42(12) ?
    C1 O1 Ni1 . . 126.5(2) ?
    C2 O2 H2O . . 104(4) ?
    C7 N1 N2 . . 114.7(3) ?
    C7 N1 Ni1 . . 127.0(3) ?
    N2 N1 Ni1 . . 118.3(2) ?
    C8 N2 N1 . . 117.3(3) ?
    C8 N2 H2N . . 125(4) ?
    N1 N2 H2N . . 114(4) ?
    C8 N3 C9 . . 124.6(3) ?
    C8 N3 H3N . . 121(3) ?
    C9 N3 H3N . . 112(3) ?
    O1 C1 C6 . . 126.1(3) ?
    O1 C1 C2 . . 115.8(3) ?
    C6 C1 C2 . . 118.1(3) ?
    C3 C2 O2 . . 120.0(3) ?
    C3 C2 C1 . . 122.1(3) ?
    O2 C2 C1 . . 118.0(3) ?
    C2 C3 C4 . . 119.6(3) ?
    C2 C3 H3 . . 120.2 ?
    C4 C3 H3 . . 120.2 ?
    C5 C4 C3 . . 120.5(3) ?
    C5 C4 H4 . . 119.7 ?
    C3 C4 H4 . . 119.7 ?
    C4 C5 C6 . . 119.8(3) ?
    C4 C5 H5 . . 120.1 ?
    C6 C5 H5 . . 120.1 ?
    C1 C6 C7 . . 121.4(3) ?
    C1 C6 C5 . . 119.8(3) ?
    C7 C6 C5 . . 118.8(3) ?
    N1 C7 C6 . . 124.8(3) ?
    N1 C7 H7 . . 117.6 ?
    C6 C7 H7 . . 117.6 ?
    N3 C8 N2 . . 120.7(3) ?
    N3 C8 S1 . . 121.0(3) ?
    N2 C8 S1 . . 118.2(3) ?
    N3 C9 H9A . . 109.5 ?
    N3 C9 H9B . . 109.5 ?
    H9A C9 H9B . . 109.5 ?
    N3 C9 H9C . . 109.5 ?
    H9A C9 H9C . . 109.5 ?
    H9B C9 H9C . . 109.5 ?
    C11 C10 C15 . . 118.6(4) ?
    C11 C10 P1 . . 120.4(3) ?
    C15 C10 P1 . . 121.0(3) ?
    C12 C11 C10 . . 119.9(4) ?
    C12 C11 H11 . . 120.1 ?
    C10 C11 H11 . . 120.1 ?
    C13 C12 C11 . . 120.5(4) ?
    C13 C12 H12 . . 119.7 ?
    C11 C12 H12 . . 119.7 ?
    C12 C13 C14 . . 120.3(4) ?
    C12 C13 H13 . . 119.8 ?
    C14 C13 H13 . . 119.8 ?
    C15 C14 C13 . . 119.6(4) ?
    C15 C14 H14 . . 120.2 ?
    C13 C14 H14 . . 120.2 ?
    C14 C15 C10 . . 121.0(4) ?
    C14 C15 H15 . . 119.5 ?
    C10 C15 H15 . . 119.5 ?
    C17 C16 C21 . . 119.4(3) ?
    C17 C16 P1 . . 117.2(3) ?
    C21 C16 P1 . . 123.3(3) ?
    C16 C17 C18 . . 120.8(4) ?
    C16 C17 H17 . . 119.6 ?
    C18 C17 H17 . . 119.6 ?
    C19 C18 C17 . . 119.4(4) ?
    C19 C18 H18 . . 120.3 ?
    C17 C18 H18 . . 120.3 ?
    C20 C19 C18 . . 120.3(4) ?
    C20 C19 H19 . . 119.9 ?
    C18 C19 H19 . . 119.9 ?
    C19 C20 C21 . . 120.7(4) ?
    C19 C20 H20 . . 119.6 ?
    C21 C20 H20 . . 119.6 ?
    C20 C21 C16 . . 119.3(4) ?
    C20 C21 H21 . . 120.3 ?
    C16 C21 H21 . . 120.3 ?
    C27 C22 C23 . . 119.1(3) ?
    C27 C22 P1 . . 119.8(3) ?
    C23 C22 P1 . . 121.0(3) ?
    C24 C23 C22 . . 120.5(4) ?
    C24 C23 H23 . . 119.8 ?
    C22 C23 H23 . . 119.8 ?
    C23 C24 C25 . . 119.9(4) ?
    C23 C24 H24 . . 120.0 ?
    C25 C24 H24 . . 120.0 ?
    C26 C25 C24 . . 119.7(3) ?
    C26 C25 H25 . . 120.1 ?
    C24 C25 H25 . . 120.1 ?
    C27 C26 C25 . . 120.8(4) ?
    C27 C26 H26 . . 119.6 ?
    C25 C26 H26 . . 119.6 ?
    C26 C27 C22 . . 119.9(4) ?
    C26 C27 H27 . . 120.0 ?
    C22 C27 H27 . . 120.0 ?
loop_
    _geom_torsion_atom_site_label_1
    _geom_torsion_atom_site_label_2
    _geom_torsion_atom_site_label_3
    _geom_torsion_atom_site_label_4
    _geom_torsion_site_symmetry_1
    _geom_torsion_site_symmetry_2
    _geom_torsion_site_symmetry_3
    _geom_torsion_site_symmetry_4
    _geom_torsion
    _geom_torsion_publ_flag
    N1 Ni1 S1 C8 . . . . -1.59(15) ?
    P1 Ni1 S1 C8 . . . . 174.39(13) ?
    O1 Ni1 P1 C10 . . . . 95.87(15) ?
    S1 Ni1 P1 C10 . . . . -86.52(13) ?
    O1 Ni1 P1 C22 . . . . -21.73(16) ?
    S1 Ni1 P1 C22 . . . . 155.87(14) ?
    O1 Ni1 P1 C16 . . . . -142.22(16) ?
    S1 Ni1 P1 C16 . . . . 35.38(14) ?
    N1 Ni1 O1 C1 . . . . 2.5(3) ?
    P1 Ni1 O1 C1 . . . . -173.5(3) ?
    O1 Ni1 N1 C7 . . . . -1.3(3) ?
    S1 Ni1 N1 C7 . . . . -179.0(3) ?
    O1 Ni1 N1 N2 . . . . 178.6(3) ?
    S1 Ni1 N1 N2 . . . . 0.8(2) ?
    C7 N1 N2 C8 . . . . -179.4(3) ?
    Ni1 N1 N2 C8 . . . . 0.7(4) ?
    Ni1 O1 C1 C6 . . . . -2.1(5) ?
    Ni1 O1 C1 C2 . . . . 178.1(3) ?
    O1 C1 C2 C3 . . . . -178.3(4) ?
    C6 C1 C2 C3 . . . . 2.0(6) ?
    O1 C1 C2 O2 . . . . 1.3(5) ?
    C6 C1 C2 O2 . . . . -178.5(3) ?
    O2 C2 C3 C4 . . . . 179.2(4) ?
    C1 C2 C3 C4 . . . . -1.2(6) ?
    C2 C3 C4 C5 . . . . -0.7(6) ?
    C3 C4 C5 C6 . . . . 1.8(6) ?
    O1 C1 C6 C7 . . . . -0.4(6) ?
    C2 C1 C6 C7 . . . . 179.3(3) ?
    O1 C1 C6 C5 . . . . 179.4(3) ?
    C2 C1 C6 C5 . . . . -0.9(5) ?
    C4 C5 C6 C1 . . . . -0.9(6) ?
    C4 C5 C6 C7 . . . . 178.8(4) ?
    N2 N1 C7 C6 . . . . 179.6(3) ?
    Ni1 N1 C7 C6 . . . . -0.6(5) ?
    C1 C6 C7 N1 . . . . 1.8(6) ?
    C5 C6 C7 N1 . . . . -178.0(3) ?
    C9 N3 C8 N2 . . . . -1.2(6) ?
    C9 N3 C8 S1 . . . . -178.9(3) ?
    N1 N2 C8 N3 . . . . 179.9(3) ?
    N1 N2 C8 S1 . . . . -2.3(4) ?
    Ni1 S1 C8 N3 . . . . -179.7(3) ?
    Ni1 S1 C8 N2 . . . . 2.5(3) ?
    C22 P1 C10 C11 . . . . 130.3(3) ?
    C16 P1 C10 C11 . . . . -118.5(3) ?
    Ni1 P1 C10 C11 . . . . 7.8(3) ?
    C22 P1 C10 C15 . . . . -49.1(3) ?
    C16 P1 C10 C15 . . . . 62.2(3) ?
    Ni1 P1 C10 C15 . . . . -171.6(3) ?
    C15 C10 C11 C12 . . . . -0.5(6) ?
    P1 C10 C11 C12 . . . . -179.8(3) ?
    C10 C11 C12 C13 . . . . 1.1(6) ?
    C11 C12 C13 C14 . . . . -1.4(7) ?
    C12 C13 C14 C15 . . . . 1.0(6) ?
    C13 C14 C15 C10 . . . . -0.3(6) ?
    C11 C10 C15 C14 . . . . 0.1(6) ?
    P1 C10 C15 C14 . . . . 179.4(3) ?
    C10 P1 C16 C17 . . . . 170.3(3) ?
    C22 P1 C16 C17 . . . . -79.2(3) ?
    Ni1 P1 C16 C17 . . . . 45.3(3) ?
    C10 P1 C16 C21 . . . . -6.8(4) ?
    C22 P1 C16 C21 . . . . 103.7(3) ?
    Ni1 P1 C16 C21 . . . . -131.9(3) ?
    C21 C16 C17 C18 . . . . -1.9(5) ?
    P1 C16 C17 C18 . . . . -179.2(3) ?
    C16 C17 C18 C19 . . . . 1.4(6) ?
    C17 C18 C19 C20 . . . . -0.5(6) ?
    C18 C19 C20 C21 . . . . 0.3(6) ?
    C19 C20 C21 C16 . . . . -0.8(6) ?
    C17 C16 C21 C20 . . . . 1.6(5) ?
    P1 C16 C21 C20 . . . . 178.7(3) ?
    C10 P1 C22 C27 . . . . 160.2(3) ?
    C16 P1 C22 C27 . . . . 48.1(3) ?
    Ni1 P1 C22 C27 . . . . -77.4(3) ?
    C10 P1 C22 C23 . . . . -23.0(3) ?
    C16 P1 C22 C23 . . . . -135.1(3) ?
    Ni1 P1 C22 C23 . . . . 99.4(3) ?
    C27 C22 C23 C24 . . . . -2.6(5) ?
    P1 C22 C23 C24 . . . . -179.4(3) ?
    C22 C23 C24 C25 . . . . 1.2(6) ?
    C23 C24 C25 C26 . . . . 0.8(6) ?
    C24 C25 C26 C27 . . . . -1.5(6) ?
    C25 C26 C27 C22 . . . . 0.1(6) ?
    C23 C22 C27 C26 . . . . 1.9(6) ?
    P1 C22 C27 C26 . . . . 178.7(3) ?
loop_
    _geom_hbond_atom_site_label_D
    _geom_hbond_atom_site_label_H
    _geom_hbond_atom_site_label_A
    _geom_hbond_site_symmetry_A
    _geom_hbond_distance_DH
    _geom_hbond_distance_HA
    _geom_hbond_distance_DA
    _geom_hbond_angle_DHA
    _geom_hbond_publ_flag
    O2 H2O O1 . 0.84(5) 2.10(4) 2.640(4) 122(4) yes
    N2 H2N Cl1 . 0.86(4) 2.19(4) 3.046(3) 172(5) yes
    N3 H3N Cl1 2_656 0.86(4) 2.28(4) 3.111(3) 164(5) yes
