# Supplementary material for: (6-Hydroxy-2-{[2-(N-methyl­carbamo­thiol­yl)hydrazin-1-yl­idene-κ2 N 1,S]meth­yl}­phenolato-κO 1)(triphenyl­phosphane-κP)nickel(II) chloride
Source: Acta Crystallogr Sect E Struct Rep Online. 2010 Oct 9;66(Pt 11):m1366. doi: 10.1107/S1600536810039292 (PMC3009342; doi:10.1107/S1600536810039292)
Supplement: Supplementary file 2 [file e-66-m1366-Isup2.hkl]

# 
# h,k,l, Fc-squared, Fo-squared, sigma(Fo-squared) and status flag 
# 
data_I
_shelx_title '  P21/n' 
_shelx_refln_list_code          4 
_shelx_F_calc_maximum      258.20 
_exptl_crystal_F_000      1200.00 
_reflns_d_resolution_high  0.7697 
 
loop_ 
 _symmetry_equiv_pos_as_xyz 
 'x, y, z' 
 '-x+1/2, y+1/2, -z+1/2' 
 '-x, -y, -z' 
 'x-1/2, -y-1/2, z-1/2' 
 
_cell_length_a    15.7781 
_cell_length_b    10.6306 
_cell_length_c    17.0020 
_cell_angle_alpha  90.000 
_cell_angle_beta  113.961 
_cell_angle_gamma  90.000 
 
_shelx_F_squared_multiplier     1.000 
 
loop_ 
 _refln_index_h 
 _refln_index_k 
 _refln_index_l 
 _refln_F_squared_calc 
 _refln_F_squared_meas 
 _refln_F_squared_sigma 
 _refln_observed_status 
   2   0   0      741.89      799.89    118.04 o 
   4   0   0     9248.82    10702.20    636.97 o 
   6   0   0      662.77      634.10     50.95 o 
   8   0   0     6943.99     6498.73    393.40 o 
  10   0   0     1337.73     1318.86    104.55 o 
  12   0   0     1029.73     1005.13     87.81 o 
  14   0   0     1498.47     1422.48    256.69 o 
  16   0   0     2140.42      894.53    166.98 o 
  18   0   0      145.69       22.04     74.23 o 
   1   1   0    12296.67    16491.72    752.87 o 
   2   1   0     6469.94     8067.11    366.25 o 
   3   1   0     3655.55     3712.91    342.07 o 
   4   1   0     8538.70     9411.89    560.89 o 
   5   1   0     2050.40     2249.53    110.55 o 
   6   1   0     8119.28    10106.00    520.55 o 
   7   1   0    10453.83    11219.91    727.11 o 
   8   1   0      139.38      180.71     20.63 o 
   9   1   0      109.18      159.14     21.32 o 
  10   1   0     4619.17     4701.11    253.53 o 
  11   1   0      765.19      837.01     53.32 o 
  12   1   0       34.30       29.85     20.21 o 
  13   1   0      624.05      720.09     66.05 o 
  14   1   0     5275.27     5567.45    271.35 o 
  15   1   0      733.73      769.30     65.56 o 
  16   1   0      116.94      102.67     37.06 o 
  17   1   0      126.80       88.57     39.30 o 
  18   1   0        0.53      -12.04     44.70 o 
   0   2   0     3440.47     4435.20    263.75 o 
   1   2   0      603.64      730.96     52.27 o 
   2   2   0    16452.70    22931.15   1047.87 o 
   3   2   0     2586.21     3155.64    134.70 o 
   4   2   0      714.91      711.19     55.31 o 
   5   2   0       42.90       38.98     10.34 o 
   6   2   0    11166.17    10487.15    488.58 o 
   7   2   0      845.30      844.80     52.18 o 
   8   2   0      400.45      372.77     28.83 o 
   9   2   0      287.67      233.82     25.14 o 
  10   2   0     5885.16     6264.71    299.67 o 
  11   2   0     1648.35     1788.74    106.83 o 
  12   2   0       10.54      -19.89     21.25 o 
  13   2   0      695.12      798.26     61.71 o 
  14   2   0      382.59      397.70     46.47 o 
  15   2   0     1937.00     2284.55    130.89 o 
  16   2   0      485.58      541.78     57.67 o 
  17   2   0      164.20      172.76     42.55 o 
  18   2   0     2046.37     2942.66    211.68 o 
   1   3   0     2698.02     4074.09    215.69 o 
   2   3   0    11738.04    16735.38    766.46 o 
   3   3   0     7673.40    10552.74    444.65 o 
   4   3   0     5470.43     6270.75    287.02 o 
   5   3   0     3856.81     4813.15    204.92 o 
   6   3   0     4194.36     4218.55    199.10 o 
   7   3   0     1087.50     1077.39     67.57 o 
   8   3   0     6384.68     6147.84    264.51 o 
   9   3   0      152.25      154.35     24.46 o 
  10   3   0     4202.20     4181.64    184.00 o 
  11   3   0     7608.69     7935.36    375.80 o 
  12   3   0       11.10       29.92     25.86 o 
  13   3   0      440.33      374.40     43.97 o 
  14   3   0      245.70      236.45     39.17 o 
  15   3   0      327.06      409.27     49.93 o 
  16   3   0      883.54     1039.82     80.45 o 
  17   3   0       66.85      116.16     41.64 o 
  18   3   0      199.23      266.96     57.92 o 
   0   4   0      243.56      324.81     32.04 o 
   1   4   0       41.75       41.27     11.23 o 
   2   4   0      401.44      454.29     30.44 o 
   3   4   0    14087.93    19253.84    804.66 o 
   4   4   0       25.82       35.23     12.44 o 
   5   4   0     2547.65     2881.03    137.39 o 
   6   4   0      600.46      562.52     35.53 o 
   7   4   0       61.24       54.52     14.59 o 
   8   4   0      268.76      221.42     24.29 o 
   9   4   0     4237.80     4234.25    235.03 o 
  10   4   0     1796.79     1819.45    114.67 o 
  11   4   0      192.93      171.35     32.90 o 
  12   4   0      258.76      174.00     48.71 o 
  13   4   0      403.70      411.42     46.03 o 
  14   4   0       18.35        1.92     29.60 o 
  15   4   0       86.57       43.48     35.42 o 
  16   4   0        1.11       10.25     36.02 o 
  17   4   0      201.12      149.02     49.22 o 
   1   5   0     1259.62     1701.44     78.46 o 
   2   5   0     1621.45     1968.41     89.25 o 
   3   5   0     7885.10    10900.13    504.46 o 
   4   5   0    20917.61    26978.19   1126.97 o 
   5   5   0     1387.37     1751.57     95.34 o 
   6   5   0      217.62      266.53     30.60 o 
   7   5   0      279.54      297.55     30.03 o 
   8   5   0     2494.25     2743.41    172.29 o 
   9   5   0     1420.01     1500.96    130.69 o 
  10   5   0     3529.60     3479.09    182.90 o 
  11   5   0       16.11      -29.05     23.57 o 
  12   5   0      279.15      295.36     41.59 o 
  13   5   0      366.58      377.57     45.76 o 
  14   5   0      233.79      136.44     44.18 o 
  15   5   0      268.40      167.03     46.72 o 
  16   5   0      596.82      596.79     70.02 o 
  17   5   0      282.50      280.27     58.99 o 
   0   6   0     6812.84     8792.48    525.36 o 
   1   6   0     6209.80     8095.98    342.57 o 
   2   6   0     4098.78     5500.96    237.80 o 
   3   6   0     9719.27    12145.04    560.92 o 
   4   6   0     1744.15     2095.22    120.59 o 
   5   6   0     7135.34     8699.06    367.32 o 
   6   6   0     2780.18     3113.00    140.82 o 
   7   6   0      256.87      315.12     48.30 o 
   8   6   0      162.24      245.51     34.73 o 
   9   6   0     1715.44     1927.59    126.91 o 
  10   6   0     2804.53     3180.53    188.80 o 
  11   6   0     3111.13     3402.55    200.14 o 
  12   6   0        8.35      -41.40     28.80 o 
  13   6   0       42.41       39.87     34.36 o 
  14   6   0      116.75      125.10     44.59 o 
  15   6   0      761.75      776.11     82.06 o 
  16   6   0      165.11      160.86     46.64 o 
   1   7   0      971.30     1016.98     58.14 o 
   2   7   0     4765.33     5579.27    244.27 o 
   3   7   0     1070.32     1292.97     69.17 o 
   4   7   0      654.34      673.63     48.92 o 
   5   7   0      183.38      188.84     34.09 o 
   6   7   0       50.04      -10.11     25.02 o 
   7   7   0      211.47      174.59     33.26 o 
   8   7   0        9.07       -2.59     25.86 o 
   9   7   0      491.69      551.84     56.63 o 
  10   7   0     1154.76     1247.94     93.44 o 
  11   7   0     2218.20     2543.04    142.88 o 
  12   7   0      433.26      395.47     57.79 o 
  13   7   0     1397.44     1398.55    112.00 o 
  14   7   0     1815.20     2088.83    171.69 o 
  15   7   0       31.02       28.40     47.25 o 
  16   7   0      105.61      143.80     62.96 o 
   0   8   0     4681.15     5728.76    356.62 o 
   1   8   0        5.97      -30.04     20.03 o 
   2   8   0      305.61      288.90     46.85 o 
   3   8   0     3981.43     5078.71    224.94 o 
   4   8   0     1584.09     1807.48    105.49 o 
   5   8   0     1390.44     1597.21    114.45 o 
   6   8   0       47.22       38.18     26.81 o 
   7   8   0     1794.21     2117.29    119.94 o 
   8   8   0      128.56      112.01     32.14 o 
   9   8   0      280.33      247.90     47.96 o 
  10   8   0       59.48       53.92     39.40 o 
  11   8   0      382.92      341.39     55.59 o 
  12   8   0     3366.33     3467.50    210.97 o 
  13   8   0        3.41       29.84     44.93 o 
  14   8   0      776.89      711.73    104.28 o 
  15   8   0      469.90      498.74     77.34 o 
   1   9   0       63.21      184.21     41.55 o 
   2   9   0       72.88       24.62     28.57 o 
   3   9   0     1992.34     2305.14    128.70 o 
   4   9   0       57.03      108.09     67.28 o 
   5   9   0     1979.42     2107.88    120.00 o 
   6   9   0      569.99      731.22     66.48 o 
   7   9   0     1590.99     2574.02    243.80 o 
   8   9   0      302.94      294.26     44.20 o 
   9   9   0        4.89      -23.39     35.41 o 
  10   9   0      331.47      310.25     60.97 o 
  11   9   0      590.88      632.19     91.55 o 
  12   9   0      457.18      401.85     80.24 o 
  13   9   0     1017.98     1019.01    105.56 o 
  14   9   0     1003.96      962.56    103.72 o 
   0  10   0     2754.64     3367.62    225.71 o 
   1  10   0      517.19      555.16     48.00 o 
   2  10   0      322.70      420.41     54.47 o 
   3  10   0      443.53      513.17     58.98 o 
   4  10   0      295.04      354.55     46.08 o 
   5  10   0      238.36      298.51     43.45 o 
   6  10   0     1038.64     1249.30    164.82 o 
   7  10   0      286.30      317.90     57.98 o 
   8  10   0     1457.08     1990.95    227.24 o 
   9  10   0       40.72       52.02    101.56 o 
  10  10   0        0.81        2.66     41.82 o 
  11  10   0       27.12       75.99     48.22 o 
  12  10   0     1022.76     1299.53    124.42 o 
   1  11   0     2062.26     2399.44    139.16 o 
   2  11   0     2951.45     3618.88    191.83 o 
   3  11   0      242.69      274.14     47.36 o 
   4  11   0     1147.16     1313.37    100.64 o 
   5  11   0      906.01     1040.60    151.80 o 
   6  11   0       61.74      128.11     63.51 o 
   7  11   0     3122.06     3751.34    309.03 o 
   8  11   0        0.48       85.18     75.88 o 
   9  11   0      227.49      215.82     60.40 o 
  10  11   0        2.78       37.20     50.15 o 
  11  11   0      655.18      812.27     99.58 o 
   0  12   0      222.97      226.40     84.74 o 
   1  12   0        0.09      -43.14     54.32 o 
   2  12   0      208.15      209.20     50.83 o 
   3  12   0        3.09      -22.81     44.54 o 
   4  12   0        5.07      -55.98     48.46 o 
   5  12   0      596.27      542.18     77.62 o 
   6  12   0     3269.60     3553.80    246.91 o 
   7  12   0      295.14      338.60     68.82 o 
   8  12   0      679.10      567.88     95.76 o 
   9  12   0      455.44      469.02    129.78 o 
   1  13   0     3167.27     2983.14    381.76 o 
   2  13   0       51.04      -16.72    104.44 o 
   3  13   0      721.42      506.20    152.50 o 
   4  13   0      458.31      394.62     72.55 o 
   5  13   0      453.15      538.33     82.71 o 
   6  13   0       11.17        1.23     48.42 o 
 -19   0   1       47.39      -16.84     69.46 o 
 -17   0   1     3600.47     4288.65    500.67 o 
 -15   0   1     3214.01     3470.82    244.05 o 
 -13   0   1      475.39      547.16     62.35 o 
 -11   0   1     5102.42     4642.57    290.59 o 
  -9   0   1     1573.77     1508.14    107.19 o 
  -7   0   1        2.51        5.10     14.32 o 
  -5   0   1     3545.53     3425.85    267.50 o 
  -3   0   1     5125.68     6129.14    440.73 o 
   1   0   1    40466.92    22704.31   2390.53 o 
   3   0   1    21707.42    16342.04   1747.43 o 
   5   0   1      270.22      295.31     35.89 o 
   7   0   1     2904.79     2270.20    263.50 o 
   9   0   1     8653.83     7520.68    551.82 o 
  11   0   1     1570.17     1510.00    116.46 o 
  13   0   1     7923.89     7824.93    480.60 o 
  15   0   1     2060.99     2348.00    173.27 o 
  17   0   1      133.77      199.43     75.13 o 
 -19   1   1      104.69       66.31     68.13 o 
 -18   1   1     1323.73     1261.95    120.59 o 
 -17   1   1      301.92      268.57     62.94 o 
 -16   1   1      312.56      386.55     53.44 o 
 -15   1   1      723.87      725.50     66.84 o 
 -14   1   1       20.00      -25.49     16.99 o 
 -13   1   1      203.39      189.48     28.61 o 
 -12   1   1      333.39      331.18     35.93 o 
 -11   1   1     2797.03     2813.83    199.74 o 
 -10   1   1     4222.98     3902.43    211.72 o 
  -9   1   1      601.55      558.37     46.53 o 
  -8   1   1      774.13      832.90     50.46 o 
  -7   1   1     4042.60     4956.07    327.58 o 
  -6   1   1       27.36       17.02      9.37 o 
  -5   1   1     2070.50     2262.36    108.01 o 
  -4   1   1     5079.93     5372.85    313.86 o 
  -3   1   1     2427.05     2625.85    151.13 o 
  -2   1   1       11.31       23.92      6.32 o 
  -1   1   1     9031.87     8224.04    420.22 o 
   0   1   1    23036.77    27359.33   1242.76 o 
   1   1   1     2471.39     2733.08    126.41 o 
   2   1   1     6682.74     8577.46    388.68 o 
   3   1   1     9497.72    11072.01    656.17 o 
   4   1   1     9953.11    11069.02    655.37 o 
   5   1   1      451.50      663.97     37.17 o 
   6   1   1    10976.02    10949.16    619.41 o 
   7   1   1      571.90      514.33     42.21 o 
   8   1   1     3211.43     2934.89    131.43 o 
   9   1   1       49.81       34.25     17.68 o 
  10   1   1      428.11      457.51     37.05 o 
  11   1   1      331.39      277.79     31.55 o 
  12   1   1       14.69       -2.45     22.08 o 
  13   1   1       28.82      -12.77     22.16 o 
  14   1   1     5313.95     5643.78    275.21 o 
  15   1   1      822.09      917.26     72.09 o 
  16   1   1      542.78      685.18     74.58 o 
  17   1   1      119.85       60.55     36.73 o 
  18   1   1      123.57      167.26     52.46 o 
 -18   2   1      759.54     1167.48     89.10 o 
 -17   2   1     1330.87     1509.91    106.65 o 
 -16   2   1      190.45      153.44     39.85 o 
 -15   2   1      285.72      308.29     42.99 o 
 -14   2   1       72.96       65.86     30.13 o 
 -13   2   1      425.16      499.52     51.26 o 
 -12   2   1      712.40      948.26     86.62 o 
 -11   2   1     1832.50     1926.68     97.08 o 
 -10   2   1     7902.20     7950.17    476.55 o 
  -9   2   1     3295.38     3442.88    152.96 o 
  -8   2   1     5785.83     5682.70    242.59 o 
  -7   2   1    20275.35    20538.51    936.75 o 
  -6   2   1       12.48       -1.43      8.16 o 
  -5   2   1      409.41      343.08     22.33 o 
  -4   2   1       48.42       42.42      8.68 o 
  -3   2   1     7189.59     9169.26    476.17 o 
  -2   2   1      854.42     1192.66     63.53 o 
  -1   2   1     9808.21    12473.83    628.65 o 
   0   2   1    31335.21    40046.33   2007.95 o 
   1   2   1     6584.66     9706.21    445.58 o 
   2   2   1      737.68     1060.21     49.12 o 
   3   2   1    32337.98    36026.96   1803.72 o 
   4   2   1     3176.42     3268.85    183.81 o 
   5   2   1      806.27      903.42     46.65 o 
   6   2   1    14362.96    15122.00    912.18 o 
   7   2   1     7777.78     8555.73    398.80 o 
   8   2   1        2.95        3.66     13.95 o 
   9   2   1       15.93        0.32     16.66 o 
  10   2   1     1432.54     1608.54     86.78 o 
  11   2   1      240.03      310.00     33.10 o 
  12   2   1      475.10      488.63     49.85 o 
  13   2   1     1177.36     1473.24     96.51 o 
  14   2   1       46.52       24.76     30.27 o 
  15   2   1       63.70       93.56     34.59 o 
  16   2   1     1456.71     1724.94    112.37 o 
  17   2   1       20.95      -53.27     35.51 o 
  18   2   1       40.81      -38.90     44.71 o 
 -18   3   1      627.31      688.99     77.97 o 
 -17   3   1      183.59      165.20     46.10 o 
 -16   3   1      116.16      133.36     43.14 o 
 -15   3   1     1323.55     1465.48     96.90 o 
 -14   3   1      799.88      849.94     67.17 o 
 -13   3   1     1336.80     1571.09     97.85 o 
 -12   3   1     1603.35     1570.27     95.56 o 
 -11   3   1     2612.67     2529.89    120.34 o 
 -10   3   1     3018.10     2934.39    135.26 o 
  -9   3   1     4240.04     3883.23    188.99 o 
  -8   3   1     3853.85     3618.44    188.05 o 
  -7   3   1    13103.93    12222.83    557.21 o 
  -6   3   1     1425.02     1370.71     75.97 o 
  -5   3   1     1245.66     1492.25     87.19 o 
  -4   3   1    24576.81    30050.96   1385.44 o 
  -3   3   1     1310.02     1610.33     79.77 o 
  -2   3   1     3698.28     4602.20    244.71 o 
  -1   3   1      268.04      315.78     20.61 o 
   0   3   1     2059.73     2662.64    155.82 o 
   1   3   1     4509.78     6317.84    266.05 o 
   2   3   1     1954.41     2717.97    118.43 o 
   3   3   1     8393.79    11398.09    523.83 o 
   4   3   1     8050.68     9521.68    397.35 o 
   5   3   1     4017.26     3792.35    164.76 o 
   6   3   1     2032.42     2571.93    126.05 o 
   7   3   1     1369.06     1312.70     67.48 o 
   8   3   1     6418.69     5795.14    253.14 o 
   9   3   1     1770.41     1659.75     96.41 o 
  10   3   1     1395.69     1449.51     90.05 o 
  11   3   1     4647.40     4820.96    239.34 o 
  12   3   1     2742.69     2883.75    157.19 o 
  13   3   1      154.85      105.01     32.43 o 
  14   3   1      561.69      549.72     55.75 o 
  15   3   1      623.00      708.22     63.86 o 
  16   3   1       14.76        4.38     36.67 o 
  17   3   1       85.75       90.42     63.89 o 
 -18   4   1      318.03      459.61     68.02 o 
 -17   4   1        8.26      -36.04     34.21 o 
 -16   4   1     1221.82     1281.52     90.46 o 
 -15   4   1     1111.13      969.02     74.64 o 
 -14   4   1      256.32      267.09     41.61 o 
 -13   4   1      452.50      514.40     50.57 o 
 -12   4   1     2675.96     2458.45    152.90 o 
 -11   4   1     1395.47     1119.11    109.48 o 
 -10   4   1      131.96      128.88     28.79 o 
  -9   4   1       35.69       15.78     22.22 o 
  -8   4   1     1244.42     1139.90     59.05 o 
  -7   4   1     1309.90     1166.17     59.04 o 
  -6   4   1     4174.70     4390.05    204.37 o 
  -5   4   1     4485.32     5290.22    244.94 o 
  -4   4   1    10385.32    13609.37    627.97 o 
  -3   4   1     1388.11     1672.59     93.91 o 
  -2   4   1    21590.78    30353.61   1397.56 o 
  -1   4   1     2399.93     3056.45    132.15 o 
   0   4   1      250.52      344.97     30.64 o 
   1   4   1        3.57      -16.29     11.05 o 
   2   4   1       32.24       16.37     11.07 o 
   3   4   1     1065.78     1343.66     64.48 o 
   4   4   1     9371.35    12385.96    521.29 o 
   5   4   1     1967.53     2440.84    119.47 o 
   6   4   1     3170.65     3227.25    231.72 o 
   7   4   1       39.08      100.12     18.23 o 
   8   4   1      322.68      392.28     32.08 o 
   9   4   1      202.13      200.60     28.41 o 
  10   4   1     3737.34     3547.78    181.35 o 
  11   4   1        1.47       -6.59     24.68 o 
  12   4   1      596.67      593.63     61.49 o 
  13   4   1      159.39      202.99     39.62 o 
  14   4   1     1264.51     1112.47     80.82 o 
  15   4   1       13.65      -36.13     36.15 o 
  16   4   1      284.60      289.45     65.95 o 
  17   4   1      234.54      231.00     55.22 o 
 -17   5   1        0.28        6.22     40.30 o 
 -16   5   1       34.77      -29.02     35.70 o 
 -15   5   1      276.80      260.15     44.16 o 
 -14   5   1        7.14       -4.45     38.44 o 
 -13   5   1      651.64      695.52     60.20 o 
 -12   5   1     1104.51     1051.55     74.07 o 
 -11   5   1      606.76      509.23     48.59 o 
 -10   5   1      331.66      310.74     38.81 o 
  -9   5   1     1535.42     1623.56    131.23 o 
  -8   5   1     1665.00     1778.27    111.82 o 
  -7   5   1     4347.76     4527.67    205.79 o 
  -6   5   1       70.16       59.59     16.18 o 
  -5   5   1     8429.53    10319.30    435.56 o 
  -4   5   1      447.68      493.92     35.83 o 
  -3   5   1      492.90      652.99     43.28 o 
  -2   5   1     4757.25     5844.68    246.83 o 
  -1   5   1       11.08       15.40     23.09 o 
   0   5   1      258.29      278.55     22.88 o 
   1   5   1       82.67       64.60     14.01 o 
   2   5   1     3887.85     4753.73    203.31 o 
   3   5   1     5405.41     6589.28    281.01 o 
   4   5   1       26.49       -4.48     15.26 o 
   5   5   1    17055.65    21833.74   1003.99 o 
   6   5   1       33.95       51.63     32.38 o 
   7   5   1        1.65        0.05     18.72 o 
   8   5   1       45.74       40.60     19.97 o 
   9   5   1     6260.69     6753.60    323.32 o 
  10   5   1     1846.50     2098.31    225.17 o 
  11   5   1      729.34      680.74     57.61 o 
  12   5   1      127.18      147.36     34.81 o 
  13   5   1     1983.38     2211.26    199.00 o 
  14   5   1      984.66     1000.43    114.82 o 
  15   5   1        4.75        3.14     32.96 o 
  16   5   1        1.10       18.97     41.17 o 
  17   5   1      774.81      812.78     99.47 o 
 -17   6   1      112.37        5.80     44.19 o 
 -16   6   1       37.62       -7.14     49.79 o 
 -15   6   1      332.96      314.25     55.02 o 
 -14   6   1     2360.08     2338.40    136.24 o 
 -13   6   1        1.06       18.70     32.47 o 
 -12   6   1      125.75      153.47     36.63 o 
 -11   6   1      105.15       74.11     36.51 o 
 -10   6   1      218.49      221.87     41.83 o 
  -9   6   1     2655.31     2698.69    158.84 o 
  -8   6   1       62.01       47.84     25.71 o 
  -7   6   1     1840.11     1972.50    110.63 o 
  -6   6   1     2096.25     2276.31    107.15 o 
  -5   6   1     1308.94     1357.42     75.78 o 
  -4   6   1      721.55      858.68     50.06 o 
  -3   6   1     4771.89     6058.25    256.46 o 
  -2   6   1     5158.00     6078.21    258.29 o 
  -1   6   1      413.78      488.96     34.52 o 
   0   6   1     4830.51     6298.39    270.80 o 
   1   6   1      925.87     1272.13     77.87 o 
   2   6   1     5620.71     6924.20    323.27 o 
   3   6   1     3244.01     4135.17    181.80 o 
   4   6   1     8777.93    10752.58    455.12 o 
   5   6   1      166.46      177.30     24.45 o 
   6   6   1     1738.66     2018.35     98.13 o 
   7   6   1      523.00      532.54     46.88 o 
   8   6   1     1070.67     1282.71    104.73 o 
   9   6   1      822.45      776.43     70.90 o 
  10   6   1     4965.10     5481.55    304.51 o 
  11   6   1      171.54      156.11     42.17 o 
  12   6   1     1405.92     1368.63    106.35 o 
  13   6   1      544.99      501.99     64.76 o 
  14   6   1        2.96      -37.80     34.05 o 
  15   6   1      533.24      461.06     87.10 o 
  16   6   1      986.43      938.49    106.88 o 
 -16   7   1      121.85      120.12     51.09 o 
 -15   7   1     1542.04     1443.64    135.00 o 
 -14   7   1      766.64      852.01     84.39 o 
 -13   7   1     2025.83     2282.79    152.27 o 
 -12   7   1     2305.90     2683.13    149.35 o 
 -11   7   1      442.91      506.78     52.28 o 
 -10   7   1      958.01     1093.82     85.60 o 
  -9   7   1      152.38      135.30     33.16 o 
  -8   7   1     1359.08     1560.40     96.45 o 
  -7   7   1      124.63      126.84     30.40 o 
  -6   7   1     1888.88     2220.19    134.02 o 
  -5   7   1      902.31     1037.30     69.97 o 
  -4   7   1     3713.36     4460.76    197.94 o 
  -3   7   1      117.98       65.07     20.26 o 
  -2   7   1       34.65       45.35     20.23 o 
  -1   7   1     3009.36     3532.24    157.20 o 
   0   7   1     1179.48     1249.47     67.03 o 
   1   7   1       26.10       24.46     19.50 o 
   2   7   1     1962.12     2521.35    129.61 o 
   3   7   1     8984.37    11375.22    530.16 o 
   4   7   1       75.24       55.10     21.10 o 
   5   7   1      281.88      305.70     31.38 o 
   6   7   1      164.47      134.96     44.99 o 
   7   7   1        7.18      -30.94     24.40 o 
   8   7   1      405.98      388.05     46.59 o 
   9   7   1     1952.62     2175.41    124.17 o 
  10   7   1        9.74       -1.69     41.12 o 
  11   7   1     3697.65     4137.44    242.97 o 
  12   7   1      168.15      165.07     45.29 o 
  13   7   1      240.03      236.31     55.95 o 
  14   7   1        3.59      -24.97     41.63 o 
  15   7   1      951.69      928.26    101.76 o 
 -15   8   1      250.78      207.33     61.11 o 
 -14   8   1      670.16      697.48     77.89 o 
 -13   8   1     1767.79     1911.46    138.26 o 
 -12   8   1      982.41      991.74     90.37 o 
 -11   8   1     2474.22     2788.65    157.00 o 
 -10   8   1      916.69      981.95     81.02 o 
  -9   8   1     1221.73     1529.80     97.17 o 
  -8   8   1     3280.73     3780.03    194.07 o 
  -7   8   1        2.38      -16.63     26.45 o 
  -6   8   1       24.10       43.97     26.52 o 
  -5   8   1     2143.38     2882.29    151.85 o 
  -4   8   1       29.20      -36.46     24.30 o 
  -3   8   1     2650.83     3108.05    145.73 o 
  -2   8   1      173.51      152.32     27.88 o 
  -1   8   1       42.56       10.71     29.66 o 
   0   8   1     7129.24     9393.33    446.45 o 
   1   8   1     3762.51     4845.75    213.83 o 
   2   8   1     1311.02     1610.88     84.94 o 
   3   8   1      912.05     1058.87     69.63 o 
   4   8   1     6268.71     7329.36    347.19 o 
   5   8   1       21.16       25.21     34.74 o 
   6   8   1      275.32      213.97     35.88 o 
   7   8   1     1392.00     1595.65     97.20 o 
   8   8   1       41.97       24.39     27.24 o 
   9   8   1      933.92     1045.62     88.34 o 
  10   8   1       35.20        3.77     35.40 o 
  11   8   1       33.21       30.62     40.31 o 
  12   8   1      436.90      497.44    112.10 o 
  13   8   1      779.61      801.59     91.15 o 
  14   8   1        0.21       90.42     53.16 o 
 -14   9   1        3.19       13.46     50.67 o 
 -13   9   1        1.39      -33.12     60.42 o 
 -12   9   1      743.40      738.36     81.87 o 
 -11   9   1      184.77      114.84     47.53 o 
 -10   9   1     1823.40     2004.16    139.74 o 
  -9   9   1      224.49      229.32     41.15 o 
  -8   9   1      840.63     1031.83     92.46 o 
  -7   9   1     1418.00     1914.06    127.42 o 
  -6   9   1     3103.44     3218.72    167.77 o 
  -5   9   1      360.23      383.28     44.76 o 
  -4   9   1     1127.27     1136.16     79.07 o 
  -3   9   1     4416.37     6419.86    360.54 o 
  -2   9   1      375.76      515.73     48.23 o 
  -1   9   1      688.35      730.67     52.34 o 
   0   9   1      854.20      941.13     61.07 o 
   1   9   1     1696.29     1995.44    102.74 o 
   2   9   1     9926.93    12785.86    547.35 o 
   3   9   1       43.37      100.96     32.30 o 
   4   9   1      115.91      107.41     33.40 o 
   5   9   1      745.67      999.30     71.79 o 
   6   9   1      879.85     1095.38     77.09 o 
   7   9   1      698.18      806.83     76.27 o 
   8   9   1       59.47      119.12     73.22 o 
   9   9   1      180.64      187.39     52.26 o 
  10   9   1      265.50      247.18     58.00 o 
  11   9   1      123.66      166.82    111.83 o 
  12   9   1       74.54       91.27     61.34 o 
  13   9   1      545.65      752.69     92.28 o 
 -13  10   1       48.81      101.44     52.40 o 
 -12  10   1      509.52      485.65     76.35 o 
 -11  10   1      335.65      317.95     64.42 o 
 -10  10   1       18.44      -14.52     40.66 o 
  -9  10   1     1634.11     1993.60    158.89 o 
  -8  10   1      266.59      391.27     61.15 o 
  -7  10   1        7.16       21.18     37.59 o 
  -6  10   1     2025.36     2289.81    131.06 o 
  -5  10   1     2538.13     2867.53    155.57 o 
  -4  10   1      754.89      956.44     81.20 o 
  -3  10   1      689.04      951.71     72.12 o 
  -2  10   1      423.12      489.90     55.85 o 
  -1  10   1     1046.34     1157.06     77.32 o 
   0  10   1     1159.01     1217.40     74.20 o 
   1  10   1       42.17        8.87     28.73 o 
   2  10   1     1694.69     2076.65    131.86 o 
   3  10   1     1714.62     1845.46    111.43 o 
   4  10   1        1.15      177.28     88.89 o 
   5  10   1      750.20      910.16    110.26 o 
   6  10   1     2719.60     3268.02    308.67 o 
   7  10   1     2951.11     3625.03    244.88 o 
   8  10   1      102.41      140.51     57.24 o 
   9  10   1      379.27      483.25     73.89 o 
  10  10   1      211.30      448.19    258.39 o 
  11  10   1      370.70      500.03     99.71 o 
  12  10   1      609.55      723.95     90.26 o 
 -11  11   1       20.86      -27.50     49.98 o 
 -10  11   1      496.25      596.86     84.81 o 
  -9  11   1      211.15      265.47    117.21 o 
  -8  11   1      543.61      659.18     84.35 o 
  -7  11   1       10.87      108.01     54.43 o 
  -6  11   1      839.60      875.61     74.17 o 
  -5  11   1      204.77      198.91     42.54 o 
  -4  11   1      871.65      944.24     76.86 o 
  -3  11   1     1110.32     1289.05    113.32 o 
  -2  11   1      191.59      210.98     44.66 o 
  -1  11   1      359.84      374.09     50.46 o 
   0  11   1     1056.01     1079.34     81.62 o 
   1  11   1     1960.53     2195.63    129.80 o 
   2  11   1      278.68      289.46     64.81 o 
   3  11   1      133.90       13.55     51.84 o 
   4  11   1      573.94      502.42     72.00 o 
   5  11   1       51.29      101.07     46.89 o 
   6  11   1     1755.75     1787.52    178.47 o 
   7  11   1      754.51      875.79     97.79 o 
   8  11   1     4156.39     4869.50    446.33 o 
   9  11   1      179.26      161.15     75.12 o 
  10  11   1       33.50       14.14     61.65 o 
  -9  12   1      164.89      248.16     65.13 o 
  -8  12   1     2625.95     2992.83    218.54 o 
  -7  12   1      403.37      468.58     77.20 o 
  -6  12   1       67.30       92.15     51.80 o 
  -5  12   1      127.29      180.53     57.51 o 
  -4  12   1      314.57      306.78     54.27 o 
  -3  12   1        8.75      -25.61     41.36 o 
  -2  12   1       55.13       80.81     44.99 o 
  -1  12   1        7.71      -79.00     55.50 o 
   0  12   1       63.14       54.27     64.06 o 
   1  12   1     1479.52     1581.18    184.47 o 
   2  12   1      210.94      142.75     53.47 o 
   3  12   1       40.36       51.30     48.41 o 
   4  12   1      170.26      106.92     74.80 o 
   5  12   1     1527.68     1706.97    224.49 o 
   6  12   1       74.17      105.42     52.42 o 
   7  12   1     2209.87     2298.69    229.16 o 
   8  12   1      234.46      257.65     65.66 o 
  -6  13   1       53.54        3.99     60.85 o 
  -5  13   1      495.84      451.02     88.74 o 
  -4  13   1      830.74      748.08    108.26 o 
  -3  13   1       50.87     -144.82     96.55 o 
  -2  13   1      641.37      517.69    118.97 o 
  -1  13   1     1118.18      859.87    170.13 o 
   0  13   1     1574.06     1090.48    198.31 o 
   1  13   1      245.78      179.03     93.94 o 
   2  13   1      226.63      174.31    106.53 o 
   3  13   1       99.37       50.61     85.67 o 
   4  13   1       14.53       20.78     50.37 o 
   5  13   1       79.63       20.57     53.74 o 
 -18   0   2     1264.62     1475.99    166.17 o 
 -16   0   2     1205.36     1429.20    156.27 o 
 -14   0   2      893.18      889.74     83.67 o 
 -12   0   2      260.44      317.95     51.42 o 
 -10   0   2     3873.93     3009.52    193.89 o 
  -8   0   2     1165.67      928.16     70.87 o 
  -6   0   2      584.78      583.64     48.25 o 
  -4   0   2    19690.56    19025.62   1524.37 o 
   0   0   2     3530.08     3896.00    284.21 o 
   2   0   2       83.54       80.61     21.64 o 
   4   0   2     7885.18     7951.11    474.42 o 
   6   0   2     1666.16     1689.96    114.69 o 
   8   0   2     4459.85     4336.29    270.70 o 
  10   0   2       70.84       84.20     31.70 o 
  12   0   2      343.44      322.61     56.46 o 
  14   0   2     2259.91     2666.05    324.00 o 
  16   0   2     4161.19     4530.59    371.71 o 
 -19   1   2       48.79      -13.00     45.90 o 
 -18   1   2       72.43      102.82     47.45 o 
 -17   1   2      992.53     1210.78     99.76 o 
 -16   1   2       15.14      -42.62     28.41 o 
 -15   1   2     3149.76     3180.82    167.61 o 
 -14   1   2        0.68      122.91     55.30 o 
 -13   1   2      741.90      775.71     52.71 o 
 -12   1   2      437.29      464.32     38.01 o 
 -11   1   2    11895.58    10904.43    463.40 o 
 -10   1   2     1183.22     1071.65     59.50 o 
  -9   1   2     4479.71     4283.90    187.00 o 
  -8   1   2      806.96      802.32     44.35 o 
  -7   1   2     2367.42     2397.46    105.66 o 
  -6   1   2      869.28      879.14     45.00 o 
  -5   1   2     2362.05     2385.02    104.07 o 
  -4   1   2      315.29      240.27     19.56 o 
  -3   1   2     1362.39     1242.82    206.34 o 
  -2   1   2    12634.26    15448.21    705.70 o 
  -1   1   2      339.19      271.21     18.96 o 
   0   1   2     8127.57     6538.33    675.24 o 
   1   1   2       71.74      111.63     10.91 o 
   2   1   2     6521.24     6508.47    337.14 o 
   3   1   2     2816.67     2957.30    202.69 o 
   4   1   2     6792.53     6912.94    527.37 o 
   5   1   2       64.93       98.15     18.11 o 
   6   1   2      390.09      301.10     26.58 o 
   7   1   2      588.20      549.22     39.27 o 
   8   1   2      682.87      664.68     46.02 o 
   9   1   2      946.71      920.27     64.65 o 
  10   1   2      107.86       73.95     19.42 o 
  11   1   2     1122.91     1127.03     75.22 o 
  12   1   2        0.82      -27.43     18.29 o 
  13   1   2     1706.83     1830.26    138.72 o 
  14   1   2      778.98     1012.77     88.27 o 
  15   1   2     2054.43     2270.35    185.04 o 
  16   1   2        1.11       -0.11     33.71 o 
  17   1   2       34.89       42.29     45.44 o 
 -19   2   2      127.85      154.17     54.25 o 
 -18   2   2      662.72      764.98     79.25 o 
 -17   2   2      287.52      198.56     42.95 o 
 -16   2   2      757.70      748.15     70.73 o 
 -15   2   2     1460.27     1311.51     96.93 o 
 -14   2   2      827.56      696.76     62.52 o 
 -13   2   2     1747.89     1686.82    109.46 o 
 -12   2   2     1578.61     1699.65     95.15 o 
 -11   2   2     1649.67     1541.13     86.36 o 
 -10   2   2     2465.24     2153.40    172.48 o 
  -9   2   2     7953.13     7946.81    367.41 o 
  -8   2   2     1456.59     1404.63     73.51 o 
  -7   2   2      134.38      137.36     16.05 o 
  -6   2   2     3695.88     4039.74    201.82 o 
  -5   2   2     3717.05     4057.71    187.18 o 
  -4   2   2     4964.30     5513.93    287.77 o 
  -3   2   2     2899.75     3938.06    207.69 o 
  -2   2   2      850.83     1032.49     88.97 o 
  -1   2   2     1216.83     1410.92    101.10 o 
   0   2   2    10844.61    13133.25    672.02 o 
   1   2   2     7344.60     8984.94    410.82 o 
   2   2   2       29.54       10.67      9.23 o 
   3   2   2     3599.02     3432.86    148.59 o 
   4   2   2     1868.55     1775.29    100.83 o 
   5   2   2     2149.27     2115.64    108.20 o 
   6   2   2     4421.62     4722.69    217.87 o 
   7   2   2       48.90       52.91     18.57 o 
   8   2   2     1670.01     1564.18     88.12 o 
   9   2   2     1522.92     1529.46     79.70 o 
  10   2   2      500.86      419.49     37.47 o 
  11   2   2      122.36       82.44     25.62 o 
  12   2   2      371.13      373.49     37.29 o 
  13   2   2     1389.42     1701.02     94.47 o 
  14   2   2     1169.18     1319.97     89.43 o 
  15   2   2        8.22      -42.11     31.08 o 
  16   2   2      959.49     1175.83    101.01 o 
  17   2   2       20.54       -2.29     53.74 o 
 -18   3   2      514.59      497.62     56.90 o 
 -17   3   2     1194.49     1317.80     93.23 o 
 -16   3   2       14.23      -10.15     30.14 o 
 -15   3   2        2.46      -12.44     26.36 o 
 -14   3   2        5.84      -13.74     25.99 o 
 -13   3   2      646.39      615.03     53.34 o 
 -12   3   2      773.31      756.78     58.90 o 
 -11   3   2      277.32      261.73     34.34 o 
 -10   3   2      645.45      597.34     43.96 o 
  -9   3   2     1110.88     1043.71     61.96 o 
  -8   3   2      721.34      666.74     43.42 o 
  -7   3   2      241.63      220.44     19.44 o 
  -6   3   2     4043.57     4034.03    200.82 o 
  -5   3   2     9308.12     9936.89    462.71 o 
  -4   3   2      559.79      642.19     52.27 o 
  -3   3   2     1734.23     1860.17     88.69 o 
  -2   3   2    19010.25    23300.94   1054.77 o 
  -1   3   2    19560.63    24876.30   1127.12 o 
   0   3   2     1256.38     1705.86     84.04 o 
   1   3   2     2488.58     3291.37    140.71 o 
   2   3   2       91.19      124.62     13.76 o 
   3   3   2      595.23      562.32     42.37 o 
   4   3   2     1972.20     2186.93    114.86 o 
   5   3   2    27457.62    29189.95   1214.03 o 
   6   3   2    18523.57    18442.81    849.55 o 
   7   3   2     4016.20     3722.78    166.17 o 
   8   3   2     1397.00     1434.40     75.22 o 
   9   3   2    19906.75    18946.64    884.25 o 
  10   3   2      349.65      441.43     43.77 o 
  11   3   2      387.69      455.98     45.35 o 
  12   3   2      401.86      406.37     45.22 o 
  13   3   2        3.40      -39.67     26.45 o 
  14   3   2      756.71      745.88     64.45 o 
  15   3   2      109.52      113.94     45.35 o 
  16   3   2      283.30      314.24     56.41 o 
  17   3   2     1417.09     2078.66    149.15 o 
 -18   4   2      391.16      418.67     54.70 o 
 -17   4   2       85.20      108.01     39.69 o 
 -16   4   2       22.60       30.80     33.02 o 
 -15   4   2     1393.86     1384.29    118.22 o 
 -14   4   2      755.17      647.64     58.10 o 
 -13   4   2        8.30      -36.35     25.27 o 
 -12   4   2      571.69      448.84     45.42 o 
 -11   4   2        4.63      -15.67     10.45 o 
 -10   4   2     1523.99     1381.89     84.80 o 
  -9   4   2      604.69      605.66     47.21 o 
  -8   4   2     5104.94     5010.96    266.41 o 
  -7   4   2    14984.57    16451.96    763.47 o 
  -6   4   2     1302.92     1449.32     98.02 o 
  -5   4   2     4734.59     5816.23    309.08 o 
  -4   4   2      829.94      911.58     45.76 o 
  -3   4   2     2817.88     3214.29    137.74 o 
  -2   4   2      922.65     1099.73     76.38 o 
  -1   4   2     2524.77     3130.80    164.67 o 
   0   4   2      941.51     1240.29     69.16 o 
   1   4   2       32.32       43.95     12.05 o 
   2   4   2     8226.19    10974.63    503.93 o 
   3   4   2     3270.64     4028.90    187.51 o 
   4   4   2      628.88      653.65     44.07 o 
   5   4   2     1380.97     1394.39     79.05 o 
   6   4   2     1520.79     1761.08     85.29 o 
   7   4   2     9854.06    10543.74    443.63 o 
   8   4   2       76.37       42.50     19.55 o 
   9   4   2     4576.83     4617.63    207.92 o 
  10   4   2     3742.46     3800.30    174.00 o 
  11   4   2     1175.07     1248.11     83.36 o 
  12   4   2      192.68      215.61     34.16 o 
  13   4   2        6.91      -29.22     28.65 o 
  14   4   2        2.19       66.53     41.79 o 
  15   4   2        1.21      -28.30     36.11 o 
  16   4   2       65.80       78.73     45.33 o 
  17   4   2        6.88      -57.65     41.65 o 
 -18   5   2      139.04      110.07     48.83 o 
 -17   5   2      286.44      274.24     48.97 o 
 -16   5   2       76.53       -3.23     32.91 o 
 -15   5   2        0.24      -55.18     36.79 o 
 -14   5   2     2315.60     2127.05    265.34 o 
 -13   5   2     1082.10      980.45     72.78 o 
 -12   5   2     2004.49     2116.89    121.36 o 
 -11   5   2     1848.37     1581.24     96.97 o 
 -10   5   2       94.64       52.02     26.38 o 
  -9   5   2       11.43        3.07     38.19 o 
  -8   5   2      615.87      603.68     76.72 o 
  -7   5   2      752.44      667.60     50.17 o 
  -6   5   2     2986.45     3430.71    190.83 o 
  -5   5   2       15.62       28.38     19.34 o 
  -4   5   2     5097.44     5783.01    242.85 o 
  -3   5   2      928.94      963.11     50.50 o 
  -2   5   2     1753.60     2178.22     97.87 o 
  -1   5   2     3775.86     4848.35    272.90 o 
   0   5   2      311.55      253.07     21.31 o 
   1   5   2     4918.93     6782.96    288.21 o 
   2   5   2     1087.69     1647.47     78.61 o 
   3   5   2     1682.53     2058.12     95.63 o 
   4   5   2     2557.05     3034.89    175.18 o 
   5   5   2     1075.27     1169.21     69.41 o 
   6   5   2      458.78      513.18     38.27 o 
   7   5   2     1057.90     1078.54     69.50 o 
   8   5   2      349.68      338.06     32.83 o 
   9   5   2     1561.25     1813.53    201.85 o 
  10   5   2      288.78      367.55     41.81 o 
  11   5   2     3503.19     3505.48    180.61 o 
  12   5   2     3941.23     3704.91    219.64 o 
  13   5   2      298.32      298.76     54.37 o 
  14   5   2       21.31       -7.34     37.81 o 
  15   5   2      672.49      530.11     82.14 o 
  16   5   2      366.25      315.10     67.95 o 
 -17   6   2      653.98      736.46     81.11 o 
 -16   6   2        0.06      -60.43     41.22 o 
 -15   6   2      767.05      768.33     68.96 o 
 -14   6   2      177.79      199.96     40.86 o 
 -13   6   2     6049.20     6094.22    303.24 o 
 -12   6   2       22.87       -5.92     28.07 o 
 -11   6   2     1556.19     1766.60    121.05 o 
 -10   6   2       64.15       44.87     34.14 o 
  -9   6   2     1478.34     1696.77     99.86 o 
  -8   6   2       10.21      -13.68     23.61 o 
  -7   6   2     1723.19     2054.71    113.24 o 
  -6   6   2      405.67      527.47     50.33 o 
  -5   6   2     4174.95     4884.81    211.70 o 
  -4   6   2       58.70       78.93     17.18 o 
  -3   6   2     1958.49     2650.28    120.74 o 
  -2   6   2     1094.28     1275.76     68.68 o 
  -1   6   2     1158.80     1278.16     65.70 o 
   0   6   2       20.68        5.58     13.93 o 
   1   6   2     5598.46     7251.92    341.21 o 
   2   6   2     2002.70     2455.60    112.83 o 
   3   6   2      298.84      428.77     32.86 o 
   4   6   2      678.73      815.39     49.32 o 
   5   6   2     2069.17     2213.67    104.35 o 
   6   6   2        0.69       -3.71     18.32 o 
   7   6   2      220.58      268.10     46.30 o 
   8   6   2     1894.19     2140.44    120.65 o 
   9   6   2      402.17      473.50     57.14 o 
  10   6   2        8.40       -0.72     31.81 o 
  11   6   2     2145.78     2126.27    193.52 o 
  12   6   2      209.64      200.29     46.55 o 
  13   6   2      817.69      755.94     76.59 o 
  14   6   2       90.35      121.65     53.05 o 
  15   6   2       71.23       76.72     48.73 o 
  16   6   2       62.83       97.33     55.15 o 
 -16   7   2       18.63      -24.40     39.71 o 
 -15   7   2      134.73      152.05     47.07 o 
 -14   7   2     1496.41     1474.49    115.72 o 
 -13   7   2      117.43       91.88     37.16 o 
 -12   7   2     1793.88     2035.40    123.15 o 
 -11   7   2       68.59      105.79     68.93 o 
 -10   7   2      642.41      750.17     62.16 o 
  -9   7   2      162.42       98.14     31.85 o 
  -8   7   2     1630.66     1912.11    111.24 o 
  -7   7   2       11.24        3.42     32.04 o 
  -6   7   2     1123.11     1311.25     82.35 o 
  -5   7   2     1413.74     1537.67     90.53 o 
  -4   7   2      817.65      827.60     51.40 o 
  -3   7   2     1445.74     1586.16     81.73 o 
  -2   7   2      115.63       98.08     21.16 o 
  -1   7   2     1921.72     2393.40    109.78 o 
   0   7   2     2531.90     3013.93    136.39 o 
   1   7   2     2091.76     2853.34    143.16 o 
   2   7   2     1660.67     2113.47    102.73 o 
   3   7   2     2936.73     3414.43    155.16 o 
   4   7   2      791.77      803.66     51.54 o 
   5   7   2     1037.04     1175.38     66.29 o 
   6   7   2     2590.46     2895.38    150.56 o 
   7   7   2       60.23       82.52     29.97 o 
   8   7   2      528.85      568.38     63.27 o 
   9   7   2      845.33      820.51     77.50 o 
  10   7   2      153.26       94.66     39.23 o 
  11   7   2      187.00      219.32     52.42 o 
  12   7   2      661.84      612.90     79.79 o 
  13   7   2        8.47       59.70     41.45 o 
  14   7   2      243.40      148.54     54.26 o 
  15   7   2       17.09       27.37     48.26 o 
 -15   8   2       85.29      122.62     48.60 o 
 -14   8   2      112.19       74.01     55.52 o 
 -13   8   2     1419.84     1725.51    163.36 o 
 -12   8   2      348.56      317.29     48.47 o 
 -11   8   2      462.96      476.35     57.39 o 
 -10   8   2      565.40      426.90     50.02 o 
  -9   8   2       72.27       17.44     37.57 o 
  -8   8   2      112.99      101.39     27.82 o 
  -7   8   2     2203.59     2493.87    135.13 o 
  -6   8   2       12.15       -5.66     40.90 o 
  -5   8   2      313.11      295.35     38.85 o 
  -4   8   2     3740.98     4414.62    218.39 o 
  -3   8   2       11.64       -5.11     20.65 o 
  -2   8   2      335.29      355.58     34.82 o 
  -1   8   2     5096.26     6114.81    267.95 o 
   0   8   2      505.35      590.68     45.50 o 
   1   8   2     3011.33     3574.72    163.36 o 
   2   8   2     6682.51     8616.33    406.42 o 
   3   8   2      486.74      565.90     44.19 o 
   4   8   2      532.53      545.57     48.66 o 
   5   8   2      765.20      781.51     60.57 o 
   6   8   2      597.95      615.27     53.66 o 
   7   8   2      179.62      174.71     41.75 o 
   8   8   2       59.98       40.14     36.33 o 
   9   8   2      308.67      300.41     56.14 o 
  10   8   2      411.23      371.53     59.33 o 
  11   8   2       67.00       12.81     35.90 o 
  12   8   2      590.50      584.47     78.00 o 
  13   8   2     2949.38     3268.29    229.82 o 
  14   8   2       27.47       -7.04     45.62 o 
 -14   9   2       63.92       95.00     67.94 o 
 -13   9   2        9.21        0.37     38.37 o 
 -12   9   2      195.50      262.87     54.31 o 
 -11   9   2     1918.87     2283.36    135.95 o 
 -10   9   2      365.07      361.73     49.25 o 
  -9   9   2       16.08      -13.46     30.26 o 
  -8   9   2      226.43      207.92     38.49 o 
  -7   9   2     1237.44     1406.34     92.99 o 
  -6   9   2     1318.32     1736.57    114.23 o 
  -5   9   2      409.42      337.71     43.29 o 
  -4   9   2     1018.23     1092.46     74.68 o 
  -3   9   2     1035.80     1123.67     78.14 o 
  -2   9   2     4486.35     5224.17    232.00 o 
  -1   9   2     1271.92     1299.65     75.51 o 
   0   9   2     1762.51     1987.75    104.15 o 
   1   9   2     3248.28     3787.23    173.26 o 
   2   9   2      252.10      291.46     35.43 o 
   3   9   2     9289.98    11333.37    600.68 o 
   4   9   2        9.73       11.31     51.15 o 
   5   9   2       14.76       26.45     37.30 o 
   6   9   2     5180.71     6039.12    381.78 o 
   7   9   2        3.98      -22.32     35.23 o 
   8   9   2      499.44      455.20     68.57 o 
   9   9   2       71.90      118.08     45.87 o 
  10   9   2      623.44      571.31     76.69 o 
  11   9   2     3564.07     3338.92    338.66 o 
  12   9   2      535.14      410.55     69.77 o 
  13   9   2      101.17      133.17     55.12 o 
 -13  10   2      637.70      793.55    116.13 o 
 -12  10   2       77.57       95.15     52.90 o 
 -11  10   2       18.33      -14.08     40.98 o 
 -10  10   2       95.74      121.81     50.02 o 
  -9  10   2     1029.07     1160.00     95.67 o 
  -8  10   2     3904.44     4545.68    232.75 o 
  -7  10   2      835.54      881.35     75.53 o 
  -6  10   2      249.21      296.60     45.06 o 
  -5  10   2       49.37       15.41     33.67 o 
  -4  10   2     2034.34     2369.22    134.75 o 
  -3  10   2     3003.14     3496.15    184.47 o 
  -2  10   2       26.16      -17.17     33.21 o 
  -1  10   2      756.61      875.81     61.01 o 
   0  10   2       16.97       12.80     50.11 o 
   1  10   2     1031.03     1271.19     77.52 o 
   2  10   2      364.40      399.50     52.53 o 
   3  10   2      242.07      166.07     86.30 o 
   4  10   2     1338.64     1372.54    118.44 o 
   5  10   2     1108.16     1270.51    114.78 o 
   6  10   2       11.21      -24.29     39.01 o 
   7  10   2     2187.58     2616.15    251.63 o 
   8  10   2     5352.44     6127.88    485.38 o 
   9  10   2      480.52      435.46     74.08 o 
  10  10   2      154.94      127.05     51.45 o 
  11  10   2       45.94      111.30     87.14 o 
  12  10   2      285.73      409.90     73.93 o 
 -11  11   2      200.35      194.81     72.62 o 
 -10  11   2      826.91      745.23    105.93 o 
  -9  11   2     2060.71     2293.48    199.99 o 
  -8  11   2       16.69       -8.41     41.83 o 
  -7  11   2     1714.16     1812.81    118.03 o 
  -6  11   2      513.44      522.14     57.93 o 
  -5  11   2     1004.68      994.31     78.68 o 
  -4  11   2     1211.38     1307.44    116.75 o 
  -3  11   2     2762.96     3134.96    205.50 o 
  -2  11   2       45.84       -9.32     41.93 o 
  -1  11   2      206.54      127.64     58.99 o 
   0  11   2     1468.12     1611.59    115.70 o 
   1  11   2      139.41      164.54     46.05 o 
   2  11   2      169.14      131.74     86.34 o 
   3  11   2      241.27      242.21     71.02 o 
   4  11   2     1906.30     2138.42    313.21 o 
   5  11   2      559.86      603.02    169.56 o 
   6  11   2      120.18      189.18     69.09 o 
   7  11   2     1495.25     1519.38    144.88 o 
   8  11   2      704.68      678.88     85.74 o 
   9  11   2      934.50     1022.48    106.26 o 
  10  11   2       53.16      136.91     54.19 o 
  -9  12   2       10.69       72.15     56.31 o 
  -8  12   2     1290.46     1392.79    130.27 o 
  -7  12   2      343.27      336.42    116.49 o 
  -6  12   2      283.56      276.44     54.90 o 
  -5  12   2       59.22      -28.18     38.58 o 
  -4  12   2      510.70      449.26     63.24 o 
  -3  12   2     1020.94      944.92     97.91 o 
  -2  12   2     2247.78     2491.12    161.09 o 
  -1  12   2       18.55       -9.26     57.63 o 
   0  12   2      254.78      196.43     86.88 o 
   1  12   2        0.65      -54.78     75.44 o 
   2  12   2      529.37      549.07     79.58 o 
   3  12   2        2.70      -50.72     45.64 o 
   4  12   2        7.77      -52.37     62.23 o 
   5  12   2       18.74       30.87     39.54 o 
   6  12   2      745.95      736.10     92.74 o 
   7  12   2      914.69     1068.08    113.77 o 
   8  12   2       71.55      103.19     55.14 o 
  -6  13   2       16.02      -43.95     57.88 o 
  -5  13   2      190.48       87.33     62.63 o 
  -4  13   2      850.09      733.62     88.09 o 
  -3  13   2     1584.20     1205.13    145.70 o 
  -2  13   2      789.72      684.07    157.16 o 
  -1  13   2      331.42      141.65     95.12 o 
   0  13   2      822.40      808.25    134.58 o 
   1  13   2      140.67      147.94     92.67 o 
   2  13   2      136.80        9.54    105.70 o 
   3  13   2     1131.93      904.97    155.47 o 
   4  13   2      387.68      313.32     76.91 o 
   5  13   2       14.60      -33.93     48.43 o 
 -19   0   3       76.15      -33.58     64.09 o 
 -17   0   3      226.29      156.74     66.21 o 
 -15   0   3     1152.24     1247.38    105.62 o 
 -13   0   3       12.20       23.11     26.55 o 
 -11   0   3        0.82      -11.53     21.52 o 
  -9   0   3    18855.41    16564.21    988.05 o 
  -7   0   3       42.29       46.83     21.02 o 
  -5   0   3     3904.06     3833.77    306.76 o 
  -1   0   3    34675.45    28256.29   2975.11 o 
   1   0   3    37639.43    44564.55   2910.78 o 
   3   0   3      629.70      449.62     46.45 o 
   5   0   3    30018.57    30123.21   1784.04 o 
   7   0   3        2.48       -4.87     19.24 o 
   9   0   3      257.99      176.30     36.67 o 
  11   0   3      278.51      214.80     43.20 o 
  13   0   3     1668.40     1969.72    212.58 o 
  15   0   3     1510.95     1774.56    183.19 o 
  17   0   3     1477.25     2248.86    345.09 o 
 -19   1   3       99.58       49.99     47.50 o 
 -18   1   3       11.24      -44.56     38.11 o 
 -17   1   3       32.04       42.49     39.68 o 
 -16   1   3      343.58      392.70     47.45 o 
 -15   1   3      647.51      638.82     56.23 o 
 -14   1   3      975.47      935.06     59.60 o 
 -13   1   3     1684.76     1691.19     89.14 o 
 -12   1   3      854.39      799.27     51.60 o 
 -11   1   3     3992.11     3452.84    174.16 o 
 -10   1   3     3679.52     2857.39    130.58 o 
  -9   1   3       69.84       39.81     15.98 o 
  -8   1   3     2825.19     2411.21    109.05 o 
  -7   1   3      149.86       86.25     13.59 o 
  -6   1   3      844.46      659.51     36.09 o 
  -5   1   3     4271.19     3886.56    177.77 o 
  -4   1   3      684.46      684.09     56.20 o 
  -3   1   3      850.77      971.78     63.37 o 
  -2   1   3    27437.08    19910.55   1507.23 o 
  -1   1   3     8118.25     8874.83    453.94 o 
   0   1   3      258.62      239.32     18.59 o 
   1   1   3       24.07       -7.22     12.74 o 
   2   1   3     9088.91    10009.96    456.03 o 
   3   1   3     8695.43     8980.14    508.74 o 
   4   1   3     1716.46     1774.43     88.33 o 
   5   1   3    23942.26    25260.87   1158.29 o 
   6   1   3     7028.66     7317.07    343.11 o 
   7   1   3        1.19      -13.46     16.41 o 
   8   1   3      256.61      261.54     27.94 o 
   9   1   3       62.43       86.76     23.11 o 
  10   1   3      714.31      779.96     52.43 o 
  11   1   3      286.07      277.69     32.63 o 
  12   1   3      121.48      151.20     30.08 o 
  13   1   3      107.37      142.47     32.07 o 
  14   1   3       80.47       61.52     31.09 o 
  15   1   3     2153.37     2523.47    146.75 o 
  16   1   3      869.20     1186.74    121.62 o 
  17   1   3      126.47      230.62    144.73 o 
 -19   2   3      684.86      760.13     82.07 o 
 -18   2   3      153.89       85.14     37.54 o 
 -17   2   3       43.14       24.04     31.24 o 
 -16   2   3     3235.18     3319.52    173.68 o 
 -15   2   3     1107.14     1030.80     77.90 o 
 -14   2   3       23.00      -32.93     21.95 o 
 -13   2   3     1692.04     1911.09    110.56 o 
 -12   2   3      986.24      924.62     56.33 o 
 -11   2   3       41.00       25.95     17.21 o 
 -10   2   3      865.74      800.21     48.47 o 
  -9   2   3     1415.54     1254.16     64.40 o 
  -8   2   3       72.46       98.44     14.71 o 
  -7   2   3       40.36        3.94      9.22 o 
  -6   2   3      318.00      266.64     20.92 o 
  -5   2   3     1941.07     1925.51    142.44 o 
  -4   2   3    15248.35    18301.28    844.88 o 
  -3   2   3     7112.36     8959.01    461.63 o 
  -2   2   3      591.53      653.48     33.32 o 
  -1   2   3    19877.10    23723.84   1389.82 o 
   0   2   3     2826.74     3355.48    174.04 o 
   1   2   3     9501.52    10785.34    556.39 o 
   2   2   3     6504.72     7080.85    296.95 o 
   3   2   3      468.89      510.96     30.48 o 
   4   2   3     3330.16     3375.02    147.89 o 
   5   2   3     1895.40     1694.49     92.15 o 
   6   2   3      272.10      199.60     21.46 o 
   7   2   3     2108.51     2071.39    116.32 o 
   8   2   3       34.20       -6.99     11.61 o 
   9   2   3     3920.71     3574.83    181.33 o 
  10   2   3      290.82      168.66     27.30 o 
  11   2   3      529.04      589.51     45.67 o 
  12   2   3      756.40      989.55     68.86 o 
  13   2   3       25.09       12.56     23.27 o 
  14   2   3     1535.24     1642.64    115.61 o 
  15   2   3      169.49      147.89     61.69 o 
  16   2   3      354.08      350.46    129.46 o 
  17   2   3      140.06      194.39     53.91 o 
 -19   3   3      360.74      434.14     65.57 o 
 -18   3   3      239.93      243.28     45.98 o 
 -17   3   3      451.17      581.06     67.70 o 
 -16   3   3      543.15      432.79     69.61 o 
 -15   3   3      455.33      315.77     44.61 o 
 -14   3   3      617.51      468.72     50.61 o 
 -13   3   3      741.11      556.99     54.04 o 
 -12   3   3      146.48       92.89     22.58 o 
 -11   3   3      735.79      659.31     55.67 o 
 -10   3   3      553.52      560.70     40.19 o 
  -9   3   3     1409.98     1305.22     71.66 o 
  -8   3   3     7670.09     6488.70    339.12 o 
  -7   3   3      392.99      416.13     33.55 o 
  -6   3   3     2504.91     2781.06    169.69 o 
  -5   3   3     2167.26     2623.80    144.33 o 
  -4   3   3     2625.41     2990.78    161.96 o 
  -3   3   3      158.49      154.93     14.50 o 
  -2   3   3      833.34     1018.80     76.68 o 
  -1   3   3     6961.61     8650.56    392.31 o 
   0   3   3     3459.34     4725.41    217.77 o 
   1   3   3     1105.08     1398.31     64.06 o 
   2   3   3     4658.88     6280.30    299.28 o 
   3   3   3       81.68       62.81     24.37 o 
   4   3   3      685.26      597.74     36.54 o 
   5   3   3        4.78       14.41     13.32 o 
   6   3   3     2669.90     2712.49    123.91 o 
   7   3   3     7208.14     7177.39    307.01 o 
   8   3   3     4698.90     4408.80    195.77 o 
   9   3   3     3463.44     3373.66    155.07 o 
  10   3   3      720.56      782.50     59.37 o 
  11   3   3      809.30      837.44     62.83 o 
  12   3   3      860.78      839.74     67.19 o 
  13   3   3      980.77      868.41     81.40 o 
  14   3   3       62.33       40.02     40.68 o 
  15   3   3      459.54      621.58     73.03 o 
  16   3   3     1109.47     1412.80    134.69 o 
 -18   4   3     1150.58     1314.90     95.34 o 
 -17   4   3       15.98       -9.96     31.22 o 
 -16   4   3       12.15      -40.71     27.14 o 
 -15   4   3      806.10      690.79     62.66 o 
 -14   4   3      139.61      141.02     33.25 o 
 -13   4   3      723.90      636.54     55.60 o 
 -12   4   3       31.22      -10.90     23.98 o 
 -11   4   3       10.29      -30.03     24.66 o 
 -10   4   3     2706.20     2540.89    132.41 o 
  -9   4   3       27.68      -12.52     19.77 o 
  -8   4   3      306.18      276.10     30.51 o 
  -7   4   3     1464.56     1766.94     94.53 o 
  -6   4   3    11819.80    13261.94    796.55 o 
  -5   4   3      154.00      111.52     20.35 o 
  -4   4   3     3100.58     3548.35    165.96 o 
  -3   4   3       75.24      104.23     14.20 o 
  -2   4   3      586.58      620.08     35.02 o 
  -1   4   3       93.03       92.38     13.88 o 
   0   4   3       42.83       58.19     19.25 o 
   1   4   3     9331.42    12865.48    592.33 o 
   2   4   3      749.37      716.50     39.90 o 
   3   4   3      216.73      336.17     24.75 o 
   4   4   3       14.75      -10.02     16.62 o 
   5   4   3      647.27      689.15     48.15 o 
   6   4   3     1367.98     1367.43     71.36 o 
   7   4   3        1.44      -23.94     15.96 o 
   8   4   3     5899.86     6293.04    270.72 o 
   9   4   3     4331.60     4295.79    194.74 o 
  10   4   3       80.56       94.14     25.42 o 
  11   4   3       88.10       60.56     37.63 o 
  12   4   3     2137.06     2069.50    138.93 o 
  13   4   3       67.35       12.09     23.35 o 
  14   4   3      541.27      578.26     69.28 o 
  15   4   3      404.29      386.07     62.49 o 
  16   4   3      145.21      146.84     58.98 o 
 -18   5   3      192.29      168.70     45.26 o 
 -17   5   3     1088.67     1026.26     80.56 o 
 -16   5   3       22.79      -39.19     30.87 o 
 -15   5   3       30.29       -9.59     30.69 o 
 -14   5   3      526.63      465.81     51.11 o 
 -13   5   3     2477.16     2466.06    202.71 o 
 -12   5   3      120.78       59.84     29.62 o 
 -11   5   3     1693.17     1753.63    102.06 o 
 -10   5   3      720.59      600.31     54.19 o 
  -9   5   3     1552.74     1824.66    101.96 o 
  -8   5   3      594.70      605.41     54.05 o 
  -7   5   3      122.83       87.32     18.55 o 
  -6   5   3      579.37      647.63     47.04 o 
  -5   5   3    13289.30    15444.92    716.79 o 
  -4   5   3     2245.99     2625.04    117.09 o 
  -3   5   3     1413.87     1464.69     76.35 o 
  -2   5   3      122.17      160.04     22.02 o 
  -1   5   3    10595.34    13220.44    551.54 o 
   0   5   3      202.18      249.55     23.71 o 
   1   5   3     3327.67     3955.04    172.95 o 
   2   5   3     1391.40     1844.06     85.97 o 
   3   5   3     1081.89     1166.76     60.57 o 
   4   5   3       27.58       48.64     16.06 o 
   5   5   3     2054.51     2305.01    109.21 o 
   6   5   3      536.43      537.74     39.46 o 
   7   5   3     2808.04     2899.09    149.07 o 
   8   5   3      199.60      169.16     28.41 o 
   9   5   3     7398.41     7265.51    350.37 o 
  10   5   3     2714.01     2609.90    162.52 o 
  11   5   3        4.45      -11.61     32.41 o 
  12   5   3      526.02      548.97     67.42 o 
  13   5   3      152.97       91.58     43.49 o 
  14   5   3       80.80       86.69     50.67 o 
  15   5   3      102.09       10.38     26.63 o 
  16   5   3      220.69      209.12     62.22 o 
 -17   6   3        1.31        5.66     35.70 o 
 -16   6   3       57.64      -19.32     22.62 o 
 -15   6   3      475.85      416.60     52.41 o 
 -14   6   3       83.30      103.64     35.71 o 
 -13   6   3       49.35       61.37     31.46 o 
 -12   6   3     4077.27     4095.72    234.70 o 
 -11   6   3      230.46      194.04     42.94 o 
 -10   6   3     2564.14     2845.05    235.92 o 
  -9   6   3      590.99      545.86     49.11 o 
  -8   6   3     3751.83     3982.53    222.56 o 
  -7   6   3      242.18      304.33     35.68 o 
  -6   6   3     6951.75     8375.68    396.57 o 
  -5   6   3      829.53      855.54     48.12 o 
  -4   6   3     9284.42    11053.91    465.24 o 
  -3   6   3       61.79       31.52     16.37 o 
  -2   6   3      172.63      160.55     21.64 o 
  -1   6   3       12.00        7.48     14.72 o 
   0   6   3     4141.03     5077.00    219.41 o 
   1   6   3      323.98      321.50     35.05 o 
   2   6   3     9275.38    11794.57    497.13 o 
   3   6   3     4295.59     5410.85    232.70 o 
   4   6   3      913.04     1071.63     60.81 o 
   5   6   3       92.90       89.74     26.16 o 
   6   6   3     2424.75     2680.85    142.55 o 
   7   6   3     1671.49     1839.00     94.39 o 
   8   6   3      401.24      564.80     60.23 o 
   9   6   3     1298.55     1309.28     98.29 o 
  10   6   3     2436.16     2515.57    165.07 o 
  11   6   3      160.05      141.87     47.67 o 
  12   6   3      113.38       95.96     46.99 o 
  13   6   3     1203.28      999.52    103.24 o 
  14   6   3      968.73      895.02    100.02 o 
  15   6   3      153.49      186.14     70.64 o 
 -17   7   3       37.12       -1.20     42.58 o 
 -16   7   3        1.76      -52.94     35.30 o 
 -15   7   3      165.47      140.46     47.34 o 
 -14   7   3      682.88      574.36     68.58 o 
 -13   7   3      221.56      229.61     43.69 o 
 -12   7   3     1380.82     1484.16     98.24 o 
 -11   7   3     6083.36     6532.38    320.78 o 
 -10   7   3      111.00      121.46     33.79 o 
  -9   7   3      136.38       90.57     31.45 o 
  -8   7   3       26.48       42.66     27.12 o 
  -7   7   3     5328.82     5950.32    289.06 o 
  -6   7   3      101.69       60.43     26.38 o 
  -5   7   3     1368.95     1625.51     93.51 o 
  -4   7   3      235.57      298.35     35.61 o 
  -3   7   3      991.86      978.92     56.99 o 
  -2   7   3      618.76      717.92     46.92 o 
  -1   7   3        7.72      -17.79     16.36 o 
   0   7   3     1150.71     1230.45     66.47 o 
   1   7   3     7336.47     9334.54    399.42 o 
   2   7   3     1795.56     2239.13    108.70 o 
   3   7   3     4429.35     5409.84    237.14 o 
   4   7   3     2453.64     2748.44    139.58 o 
   5   7   3     3921.08     4260.79    188.07 o 
   6   7   3       77.06       59.69     35.53 o 
   7   7   3      432.25      462.55     53.88 o 
   8   7   3      342.63      322.71     61.69 o 
   9   7   3      234.33      164.08     48.83 o 
  10   7   3     1077.55     1136.00    107.42 o 
  11   7   3      180.85      159.83     49.63 o 
  12   7   3      259.02      232.66     56.53 o 
  13   7   3     1270.94     1157.78    113.39 o 
  14   7   3       57.12        9.72     44.04 o 
 -16   8   3     1187.86     1325.44    172.95 o 
 -15   8   3      646.75      710.97    107.01 o 
 -14   8   3      947.13      910.78     78.78 o 
 -13   8   3     2062.45     2664.42    154.38 o 
 -12   8   3     2597.01     2957.70    179.63 o 
 -11   8   3      273.57      244.40     43.67 o 
 -10   8   3      411.56      442.09     49.78 o 
  -9   8   3      413.87      414.00     52.71 o 
  -8   8   3        8.07      -18.29     25.18 o 
  -7   8   3      479.71      500.58     53.35 o 
  -6   8   3      258.06      269.00     65.87 o 
  -5   8   3        2.53       -4.25     25.06 o 
  -4   8   3     2481.20     2717.90    143.61 o 
  -3   8   3     2264.03     2488.34    120.07 o 
  -2   8   3     1604.87     1819.37     92.56 o 
  -1   8   3      199.18      237.43     29.22 o 
   0   8   3     2495.01     2596.66    133.29 o 
   1   8   3        5.87      -31.14     22.79 o 
   2   8   3      358.74      438.46     40.07 o 
   3   8   3     2424.77     2923.06    138.18 o 
   4   8   3        8.75      -30.96     20.88 o 
   5   8   3      499.12      469.73     62.46 o 
   6   8   3      139.07      112.18     60.80 o 
   7   8   3      753.66      705.02     77.38 o 
   8   8   3     2276.01     2590.71    185.70 o 
   9   8   3      475.81      379.90     61.27 o 
  10   8   3      505.85      563.09     74.41 o 
  11   8   3     2257.40     2033.35    360.88 o 
  12   8   3     1933.38     1688.39    257.04 o 
  13   8   3      373.44      404.35     70.17 o 
 -15   9   3        1.06      113.60     77.31 o 
 -14   9   3     2751.56     3408.67    213.11 o 
 -13   9   3        8.57       22.94     37.32 o 
 -12   9   3      136.60       96.92     43.01 o 
 -11   9   3       65.82       50.93     36.54 o 
 -10   9   3      491.76      479.39     59.03 o 
  -9   9   3     3738.25     4124.99    212.68 o 
  -8   9   3       94.90       93.87     35.73 o 
  -7   9   3      275.26      286.54     42.08 o 
  -6   9   3       81.62       65.75     30.46 o 
  -5   9   3     3116.55     3650.43    186.41 o 
  -4   9   3       12.75       39.48     33.69 o 
  -3   9   3     5924.55     6784.25    327.57 o 
  -2   9   3     3070.92     3249.55    150.83 o 
  -1   9   3      906.48      971.01     63.18 o 
   0   9   3        1.39      -33.03     23.29 o 
   1   9   3       47.02       18.54     22.17 o 
   2   9   3     3488.88     4143.65    206.81 o 
   3   9   3      455.76      509.20     71.05 o 
   4   9   3       85.72       97.99     40.52 o 
   5   9   3      624.37      613.96     73.63 o 
   6   9   3      314.05      366.32     59.79 o 
   7   9   3     2783.14     3286.03    227.52 o 
   8   9   3       33.45        8.73     39.65 o 
   9   9   3      203.78      253.57    171.80 o 
  10   9   3     1957.08     1808.80    245.91 o 
  11   9   3      687.67      679.71     90.18 o 
  12   9   3      289.80      248.98     58.87 o 
 -13  10   3        4.91       55.01     82.19 o 
 -12  10   3        0.85      -59.89     39.92 o 
 -11  10   3        8.40      -25.91     30.27 o 
 -10  10   3      532.06      500.17     61.40 o 
  -9  10   3     2403.69     2627.39    149.99 o 
  -8  10   3     1494.34     1519.60    101.70 o 
  -7  10   3     2857.15     3320.30    176.62 o 
  -6  10   3      157.46      117.77     38.22 o 
  -5  10   3      171.41      144.42     37.98 o 
  -4  10   3     1848.06     2025.08    119.22 o 
  -3  10   3     1346.71     1580.97    101.10 o 
  -2  10   3     1567.70     1820.98    113.39 o 
  -1  10   3      516.69      541.61     49.94 o 
   0  10   3      851.38      954.70     70.28 o 
   1  10   3      882.00     1110.12     76.46 o 
   2  10   3        7.02       -1.67     29.72 o 
   3  10   3     1212.51     1242.75    111.33 o 
   4  10   3      136.25      112.78     66.65 o 
   5  10   3     1657.70     1537.42    130.77 o 
   6  10   3      836.18      863.41     92.24 o 
   7  10   3       39.61        3.89     42.47 o 
   8  10   3       84.44       23.34     59.37 o 
   9  10   3      720.39      825.85    103.83 o 
  10  10   3      197.68      107.85     52.20 o 
  11  10   3      360.15      316.17     65.63 o 
 -12  11   3      322.21      358.24    109.62 o 
 -11  11   3      320.73      371.29     75.10 o 
 -10  11   3      533.55      581.11     75.07 o 
  -9  11   3      337.38      383.51     55.24 o 
  -8  11   3     3078.57     3335.45    181.42 o 
  -7  11   3      176.80      157.97     56.91 o 
  -6  11   3      396.70      324.47     50.46 o 
  -5  11   3      198.05      173.49     43.72 o 
  -4  11   3     5885.16     6364.86    348.02 o 
  -3  11   3      120.78       50.47     50.56 o 
  -2  11   3     1655.85     1596.49    116.45 o 
  -1  11   3     1569.94     1567.00    114.30 o 
   0  11   3     1156.99     1056.85    146.84 o 
   1  11   3      121.56       18.73     43.09 o 
   2  11   3      395.11      413.76     84.82 o 
   3  11   3     1565.67     1185.90    175.53 o 
   4  11   3     1448.83     1419.74    126.65 o 
   5  11   3       66.96       -6.66     43.66 o 
   6  11   3     2460.81     2813.09    344.69 o 
   7  11   3      699.61      669.64     83.71 o 
   8  11   3       21.61       34.55     49.03 o 
   9  11   3      457.68      483.52     79.19 o 
 -10  12   3       17.91       56.21     54.34 o 
  -9  12   3     1775.51     2106.17    174.26 o 
  -8  12   3       94.21      104.23     68.93 o 
  -7  12   3     1408.31     1455.60    114.92 o 
  -6  12   3       26.90      -25.22     46.52 o 
  -5  12   3       17.05      -64.87     43.25 o 
  -4  12   3     1082.08      976.44     88.56 o 
  -3  12   3     2794.66     2897.40    182.45 o 
  -2  12   3      354.39      295.19     66.49 o 
  -1  12   3     1818.82     1963.18    298.56 o 
   0  12   3      558.22      368.73    110.35 o 
   1  12   3      538.52      445.52    105.44 o 
   2  12   3      940.40      943.63    107.50 o 
   3  12   3       62.91      -22.54     42.96 o 
   4  12   3      160.94      141.35     53.40 o 
   5  12   3      752.77      719.49     92.44 o 
   6  12   3       64.43        5.47     51.18 o 
   7  12   3      719.79      727.71     93.47 o 
  -6  13   3      563.00      883.57    191.50 o 
  -5  13   3      216.59      192.32     60.88 o 
  -4  13   3       59.74      -32.29     52.19 o 
  -3  13   3        1.63       24.36     82.67 o 
  -2  13   3      517.17      634.32    123.13 o 
  -1  13   3      426.77      267.91    257.07 o 
   0  13   3     2849.52     2384.18    245.83 o 
   1  13   3       83.45      -58.07     81.72 o 
   2  13   3       51.66      -91.02     79.73 o 
   3  13   3      113.25       83.96     87.01 o 
   4  13   3     1726.17     1661.64    175.90 o 
 -18   0   4       14.29      -27.78     76.01 o 
 -16   0   4     1440.29     1478.77    154.92 o 
 -14   0   4     1669.23     1506.48    144.09 o 
 -12   0   4    18826.89    16110.35    964.27 o 
 -10   0   4        0.51       -4.92     18.11 o 
  -8   0   4     2457.78     1902.16    126.26 o 
  -6   0   4     1307.74     1277.54    161.01 o 
  -4   0   4       42.39        9.10     17.47 o 
  -2   0   4    14375.51    12151.94    895.62 o 
   0   0   4    22873.80    20612.84   1219.66 o 
   2   0   4     2531.22     2490.38    229.35 o 
   4   0   4    36108.16    35353.73   2586.94 o 
   6   0   4     4699.99     4595.99    285.01 o 
   8   0   4      251.02      319.66     50.44 o 
  10   0   4     1299.89     1109.28    158.10 o 
  12   0   4     7906.03     9203.87    560.85 o 
  14   0   4     4324.82     4660.73    477.88 o 
  16   0   4      666.39      881.64    197.68 o 
 -19   1   4      698.92      892.21     89.31 o 
 -18   1   4       31.14       89.14     44.11 o 
 -17   1   4      303.83      373.80     57.31 o 
 -16   1   4        5.44      -37.45     24.97 o 
 -15   1   4      425.15      445.72     46.72 o 
 -14   1   4       94.92       71.95     27.50 o 
 -13   1   4     1241.62     1282.47     73.15 o 
 -12   1   4     2889.03     2537.31    121.34 o 
 -11   1   4     2773.17     2533.73    118.82 o 
 -10   1   4     4520.96     3790.95    167.90 o 
  -9   1   4       24.21        1.92     11.76 o 
  -8   1   4      153.49      138.92     25.96 o 
  -7   1   4     3542.31     3269.32    140.56 o 
  -6   1   4     2052.45     1698.71     82.54 o 
  -5   1   4     1831.75     1534.72     99.89 o 
  -4   1   4     1814.06     1887.86     97.59 o 
  -3   1   4     6621.63     6991.24   1007.54 o 
  -2   1   4    66666.02    71720.05   4267.23 o 
  -1   1   4    39485.50    39517.84   2742.69 o 
   0   1   4        4.58        9.25     10.10 o 
   1   1   4       36.83       12.90      8.54 o 
   2   1   4     2157.47     2283.53    124.61 o 
   3   1   4      115.20       98.27     18.99 o 
   4   1   4       16.66       -3.28     12.51 o 
   5   1   4    25169.07    26242.22   1099.01 o 
   6   1   4      130.27      174.32     35.28 o 
   7   1   4     3124.96     2824.57    129.30 o 
   8   1   4      943.78      775.39     52.63 o 
   9   1   4      385.86      404.50     36.63 o 
  10   1   4        1.75      -21.70     24.12 o 
  11   1   4      460.33      507.21     81.67 o 
  12   1   4      249.27      210.40     33.79 o 
  13   1   4     1650.50     1746.70    159.56 o 
  14   1   4     1814.17     2238.13    131.10 o 
  15   1   4       61.67        7.25     41.56 o 
  16   1   4       10.46        2.31     46.95 o 
 -19   2   4       21.51       78.69     45.88 o 
 -18   2   4     1120.14     1328.54     93.82 o 
 -17   2   4      966.05      998.60     76.37 o 
 -16   2   4     1128.12     1131.97     87.87 o 
 -15   2   4     1513.15     1491.36     95.08 o 
 -14   2   4      964.31      902.38     65.83 o 
 -13   2   4      759.56      686.29     54.15 o 
 -12   2   4       27.71       15.23     23.78 o 
 -11   2   4     1674.04     1521.93     78.69 o 
 -10   2   4      559.87      512.69     35.63 o 
  -9   2   4     5248.45     4804.31    207.91 o 
  -8   2   4     1380.29     1233.42     72.25 o 
  -7   2   4     1436.49     1376.50    101.90 o 
  -6   2   4    16436.65    14603.71    857.16 o 
  -5   2   4    11914.94    12032.12    751.88 o 
  -4   2   4      596.43      790.07     50.07 o 
  -3   2   4       25.06       29.22     10.35 o 
  -2   2   4    36348.84    30540.87   1840.89 o 
  -1   2   4    43892.95    49466.75   3519.33 o 
   0   2   4     2543.16     1972.19    156.78 o 
   1   2   4     1341.43     1432.65     94.12 o 
   2   2   4      115.97      115.42     20.57 o 
   3   2   4      484.98      530.09     34.30 o 
   4   2   4       18.57        7.03     10.90 o 
   5   2   4       18.32       13.06     13.37 o 
   6   2   4     3241.60     3073.91    151.76 o 
   7   2   4     1877.19     1853.04    138.53 o 
   8   2   4      208.98      174.60     23.61 o 
   9   2   4        4.84      -24.30     18.67 o 
  10   2   4     1451.81     1380.61     78.70 o 
  11   2   4      804.71      945.88    108.67 o 
  12   2   4      163.86      230.27     36.11 o 
  13   2   4        3.75      -39.35     30.55 o 
  14   2   4      125.06      136.25     44.86 o 
  15   2   4      178.56      245.17     53.45 o 
  16   2   4       53.45      -42.96     41.93 o 
 -19   3   4      139.17       96.96     38.34 o 
 -18   3   4      804.71      943.21     87.97 o 
 -17   3   4      285.02      287.80     45.32 o 
 -16   3   4      865.80      894.32     91.27 o 
 -15   3   4     1054.19      965.06     72.38 o 
 -14   3   4       51.60       12.76     26.10 o 
 -13   3   4     1500.87     1500.39     92.25 o 
 -12   3   4      466.41      370.66     40.10 o 
 -11   3   4     1634.27     1345.75     82.17 o 
 -10   3   4     2590.30     2063.86    128.69 o 
  -9   3   4     4731.37     3766.72    197.86 o 
  -8   3   4    12340.49    11370.17    684.63 o 
  -7   3   4      602.98      420.57     32.49 o 
  -6   3   4     5289.01     5913.56    278.68 o 
  -5   3   4    10182.14    11906.22    619.95 o 
  -4   3   4    13482.88    14166.48    730.09 o 
  -3   3   4     6302.37     7295.46    370.34 o 
  -2   3   4       16.19       -5.11      9.27 o 
  -1   3   4     9570.76    10995.41    453.04 o 
   0   3   4      188.95      209.84     16.82 o 
   1   3   4     5522.10     6434.14    332.24 o 
   2   3   4     2363.21     2505.91    122.44 o 
   3   3   4      546.27      620.21     47.59 o 
   4   3   4      144.86       93.38     15.17 o 
   5   3   4       18.16       12.56     14.42 o 
   6   3   4      262.54      245.23     25.35 o 
   7   3   4        3.64       13.69     17.85 o 
   8   3   4     1778.07     1784.45     90.59 o 
   9   3   4        1.96      -15.33     25.74 o 
  10   3   4      770.40      811.97     55.35 o 
  11   3   4      180.14      171.96     52.69 o 
  12   3   4        0.41      -51.48     34.32 o 
  13   3   4      447.69      389.60     59.21 o 
  14   3   4      376.90      333.77     57.43 o 
  15   3   4      777.72     1047.26    100.08 o 
  16   3   4      247.25      289.30     63.74 o 
 -19   4   4        9.40      -26.18     35.59 o 
 -18   4   4       89.48       92.61     50.17 o 
 -17   4   4      545.44      546.71     58.06 o 
 -16   4   4      387.99      393.97     48.36 o 
 -15   4   4      888.63      852.89     75.00 o 
 -14   4   4      286.05      222.12     52.56 o 
 -13   4   4       75.59       55.52     23.25 o 
 -12   4   4      609.81      491.72     50.78 o 
 -11   4   4     1921.64     1863.59    195.06 o 
 -10   4   4      149.06       76.77     25.29 o 
  -9   4   4     1459.14     1416.62     82.74 o 
  -8   4   4      778.81      653.92     46.93 o 
  -7   4   4       76.13       15.09     16.96 o 
  -6   4   4     4118.73     4518.35    244.05 o 
  -5   4   4     5594.33     6067.84    285.82 o 
  -4   4   4     2435.22     2741.98    148.06 o 
  -3   4   4     9611.24    10210.40    465.34 o 
  -2   4   4     6660.14     7566.86    316.61 o 
  -1   4   4       51.29       36.54     13.69 o 
   0   4   4       20.01       -7.21     24.08 o 
   1   4   4     2415.87     2613.60    125.75 o 
   2   4   4        5.24        1.25     12.86 o 
   3   4   4     5134.33     6019.31    256.00 o 
   4   4   4      166.93      140.59     20.08 o 
   5   4   4      182.41      193.81     27.99 o 
   6   4   4        3.49       17.37     16.40 o 
   7   4   4      621.73      550.49     50.72 o 
   8   4   4      245.33      245.84     29.57 o 
   9   4   4    13016.13    12590.42    593.52 o 
  10   4   4       68.19       48.31     38.15 o 
  11   4   4      284.17      239.75     48.99 o 
  12   4   4      111.48       74.38     42.17 o 
  13   4   4     1216.14     1122.10    113.10 o 
  14   4   4      149.20      149.99     55.80 o 
  15   4   4      272.12      253.12     65.86 o 
  16   4   4       39.21       10.30     52.52 o 
 -18   5   4       19.33      -28.78     32.96 o 
 -17   5   4      179.50      148.33     42.37 o 
 -16   5   4     2380.43     2203.19    141.43 o 
 -15   5   4      115.36       49.20     33.67 o 
 -14   5   4        1.28      -15.42     25.65 o 
 -13   5   4       94.57       39.15     22.06 o 
 -12   5   4       42.73      -12.64     31.40 o 
 -11   5   4      199.08      154.67     34.40 o 
 -10   5   4      789.12      751.56     74.46 o 
  -9   5   4     2708.75     2897.75    184.69 o 
  -8   5   4     2910.10     3030.59    199.20 o 
  -7   5   4     1101.39     1248.18     74.90 o 
  -6   5   4     4102.42     4480.38    218.24 o 
  -5   5   4     1547.51     1634.77     84.15 o 
  -4   5   4     9903.55    10307.03    499.87 o 
  -3   5   4      541.80      554.60     34.67 o 
  -2   5   4       24.44       22.44     18.56 o 
  -1   5   4     1888.01     2380.59    132.70 o 
   0   5   4     1407.86     1462.92     69.86 o 
   1   5   4     3024.09     4635.59    201.28 o 
   2   5   4     4982.53     5657.47    249.72 o 
   3   5   4      188.41      251.74     34.00 o 
   4   5   4      850.87      837.71     49.05 o 
   5   5   4      126.46      143.18     26.81 o 
   6   5   4      235.39      223.05     28.00 o 
   7   5   4     1902.23     2106.36    116.33 o 
   8   5   4     2421.66     2439.72    133.46 o 
   9   5   4      215.87      188.01     40.45 o 
  10   5   4     3621.51     4075.19    283.67 o 
  11   5   4      677.71      596.18     65.50 o 
  12   5   4      237.07      226.16     56.98 o 
  13   5   4      323.52      181.87     57.66 o 
  14   5   4       36.04       60.47     48.50 o 
  15   5   4       66.38       52.05     47.03 o 
 -18   6   4      382.96      406.51     63.29 o 
 -17   6   4      264.79      287.08     49.64 o 
 -16   6   4      674.05      775.56    169.06 o 
 -15   6   4     1265.26     1241.95     89.13 o 
 -14   6   4      597.35      545.22     56.83 o 
 -13   6   4      474.40      519.39     52.86 o 
 -12   6   4      330.33      224.72     43.53 o 
 -11   6   4     2473.34     2296.23    203.07 o 
 -10   6   4      307.07      265.42     37.55 o 
  -9   6   4      170.24      134.57     42.93 o 
  -8   6   4        0.63       10.11     23.64 o 
  -7   6   4      909.11      903.48     70.96 o 
  -6   6   4     5536.47     6475.75    309.55 o 
  -5   6   4     1487.98     1566.19     75.98 o 
  -4   6   4     1025.47     1105.73     63.79 o 
  -3   6   4      103.22       66.46     26.84 o 
  -2   6   4     3453.78     3996.92    182.76 o 
  -1   6   4     1571.50     1830.32     86.46 o 
   0   6   4     1590.65     1701.75     82.46 o 
   1   6   4    10867.07    13753.42    579.72 o 
   2   6   4       99.04      106.00     23.02 o 
   3   6   4    13500.52    15987.32    671.21 o 
   4   6   4      472.81      478.40     38.70 o 
   5   6   4     1001.38     1166.36     73.47 o 
   6   6   4        7.13        4.27     26.56 o 
   7   6   4     1121.55     1125.94     99.16 o 
   8   6   4     3195.10     3162.89    184.00 o 
   9   6   4     4837.78     5081.31    366.29 o 
  10   6   4     1727.91     1542.72    131.42 o 
  11   6   4     2222.71     2196.86    169.35 o 
  12   6   4       29.87      -10.17     48.60 o 
  13   6   4      169.41      137.74     55.21 o 
  14   6   4      225.69      202.12     61.66 o 
  15   6   4     1938.11     2161.34    182.21 o 
 -17   7   4       29.15      -56.01     41.74 o 
 -16   7   4       18.41       -9.41     38.65 o 
 -15   7   4       68.60       84.21     46.79 o 
 -14   7   4     1728.22     1713.30    127.19 o 
 -13   7   4     2623.79     2861.19    158.29 o 
 -12   7   4     1066.62      956.64     79.95 o 
 -11   7   4     2810.84     3125.83    166.13 o 
 -10   7   4     1778.58     2138.34    136.18 o 
  -9   7   4     3436.80     3761.60    191.18 o 
  -8   7   4      324.55      336.91     40.82 o 
  -7   7   4      299.51      418.86     50.73 o 
  -6   7   4     1751.94     2060.89    114.40 o 
  -5   7   4       36.36       39.57     24.54 o 
  -4   7   4       10.70        6.55     17.59 o 
  -3   7   4     3552.83     4070.13    196.40 o 
  -2   7   4     3020.26     3170.60    143.63 o 
  -1   7   4     1942.61     2291.47    107.54 o 
   0   7   4      339.18      358.23     33.17 o 
   1   7   4     5567.71     6502.16    279.34 o 
   2   7   4    13419.00    16354.79    690.66 o 
   3   7   4      141.47      192.84     27.76 o 
   4   7   4     1186.63     1283.05    113.12 o 
   5   7   4      481.11      481.76     51.06 o 
   6   7   4      971.17     1083.28     83.24 o 
   7   7   4      201.15      212.95     48.48 o 
   8   7   4      287.17      216.71     51.51 o 
   9   7   4      352.94      291.23     56.50 o 
  10   7   4     1541.42     1657.75    138.68 o 
  11   7   4      184.53      136.92     49.41 o 
  12   7   4      636.51      550.91     77.93 o 
  13   7   4       29.39       29.42     47.52 o 
  14   7   4     1143.47     1037.17    110.07 o 
 -16   8   4        5.78       31.04     71.07 o 
 -15   8   4      860.81      867.74     77.45 o 
 -14   8   4      504.26      507.06     59.09 o 
 -13   8   4      412.31      445.06     54.69 o 
 -12   8   4     3407.00     3836.95    202.35 o 
 -11   8   4      231.92      299.21     43.88 o 
 -10   8   4      191.13      111.68     34.03 o 
  -9   8   4     2488.19     2730.78    149.16 o 
  -8   8   4     4686.83     4966.95    244.89 o 
  -7   8   4     1285.90     1395.68     89.48 o 
  -6   8   4     1784.51     1943.83    145.79 o 
  -5   8   4     8286.38     9635.63    457.88 o 
  -4   8   4        0.40      -12.67     29.91 o 
  -3   8   4       28.99       13.64     21.42 o 
  -2   8   4     2140.08     2476.75    127.19 o 
  -1   8   4      721.86      786.42     52.70 o 
   0   8   4     3082.31     3499.02    158.49 o 
   1   8   4       21.12      -10.87     29.65 o 
   2   8   4      363.83      362.20     39.71 o 
   3   8   4      655.40      723.86     64.22 o 
   4   8   4      578.07      509.57     54.71 o 
   5   8   4      518.62      428.82     61.41 o 
   6   8   4      731.17      600.95     71.52 o 
   7   8   4      269.13      279.06     54.48 o 
   8   8   4      128.49      168.87     50.23 o 
   9   8   4       50.58       80.68     42.74 o 
  10   8   4        3.76        0.87     36.44 o 
  11   8   4      401.04      439.39    109.48 o 
  12   8   4      392.91      302.77     61.28 o 
  13   8   4      108.32      122.95     52.60 o 
 -15   9   4     1245.32     1256.24    114.52 o 
 -14   9   4       37.81       29.45     38.12 o 
 -13   9   4     1347.28     1364.38    107.05 o 
 -12   9   4      984.24     1018.12     81.70 o 
 -11   9   4        2.05      -43.81     29.62 o 
 -10   9   4      320.51      326.28     47.59 o 
  -9   9   4       25.76       20.87     31.73 o 
  -8   9   4     2429.02     2752.95    150.34 o 
  -7   9   4     7213.65     8209.93    396.79 o 
  -6   9   4      202.27      214.14     40.15 o 
  -5   9   4        3.84      -19.66     27.86 o 
  -4   9   4     2928.06     3104.18    162.28 o 
  -3   9   4      795.88      936.91     74.95 o 
  -2   9   4      222.22      192.91     31.01 o 
  -1   9   4     1437.96     1555.16    102.77 o 
   0   9   4      237.73      222.16     35.22 o 
   1   9   4     1382.89     1407.02    101.25 o 
   2   9   4       42.42       71.87     32.16 o 
   3   9   4        0.32      -30.37     33.28 o 
   4   9   4        2.71      -11.57     33.32 o 
   5   9   4      811.13      916.45    130.46 o 
   6   9   4     1029.67      901.86     94.02 o 
   7   9   4     2667.30     2904.23    205.81 o 
   8   9   4      487.31      483.05     71.20 o 
   9   9   4      705.84      715.25    134.52 o 
  10   9   4        3.61       -6.26     42.33 o 
  11   9   4      165.36      132.60     53.84 o 
  12   9   4     1297.83     1110.88    122.26 o 
 -13  10   4      253.96      172.75     75.85 o 
 -12  10   4      901.26     1025.45     91.48 o 
 -11  10   4       68.35       28.69     37.73 o 
 -10  10   4       63.37       78.20     38.43 o 
  -9  10   4      313.02      326.96     49.18 o 
  -8  10   4      218.24      161.53     40.56 o 
  -7  10   4      278.51      270.33     44.27 o 
  -6  10   4      323.22      279.55     43.45 o 
  -5  10   4       17.04       20.58     33.48 o 
  -4  10   4      298.46      399.72     50.19 o 
  -3  10   4       13.84      -24.52     33.71 o 
  -2  10   4      448.98      438.66     56.49 o 
  -1  10   4       10.08      -33.33     28.18 o 
   0  10   4     2039.44     2111.48    153.74 o 
   1  10   4      181.21      163.54     51.28 o 
   2  10   4      252.91      247.93     55.50 o 
   3  10   4      244.42      173.71     51.44 o 
   4  10   4      724.57      791.06     88.52 o 
   5  10   4       12.15       67.26     47.18 o 
   6  10   4     1397.46     1361.21    123.07 o 
   7  10   4     1269.20     1292.41    171.76 o 
   8  10   4      530.79      536.33     77.15 o 
   9  10   4      196.56      131.37     73.54 o 
  10  10   4      470.08      332.29     65.11 o 
 -12  11   4      191.67      233.47     60.06 o 
 -11  11   4        1.63       22.06     36.87 o 
 -10  11   4        0.00      -35.85     34.98 o 
  -9  11   4      343.85      295.67     50.43 o 
  -8  11   4      189.77      181.73     45.06 o 
  -7  11   4     1583.50     1666.28    123.29 o 
  -6  11   4       46.55       63.58     42.53 o 
  -5  11   4      440.58      410.18     75.90 o 
  -4  11   4       26.89      -23.76     40.27 o 
  -3  11   4     3332.56     3768.03    218.84 o 
  -2  11   4      125.04       37.41     56.36 o 
  -1  11   4     2047.08     2160.29    223.07 o 
   0  11   4      513.39      419.78     75.51 o 
   1  11   4       55.56       39.98     32.66 o 
   2  11   4       38.41      -24.41     82.63 o 
   3  11   4       12.25      -69.85     46.57 o 
   4  11   4       87.14      112.65     52.18 o 
   5  11   4     1059.36      872.23     97.90 o 
   6  11   4        6.24      -39.62     39.82 o 
   7  11   4      854.08      752.20     92.90 o 
   8  11   4       16.50       -7.20     47.41 o 
   9  11   4       95.11       84.20     47.97 o 
 -10  12   4        5.97      -77.58     51.72 o 
  -9  12   4      154.57      106.26     51.31 o 
  -8  12   4      654.38      515.78     97.58 o 
  -7  12   4      526.07      433.25     63.98 o 
  -6  12   4     2087.51     2244.52    169.26 o 
  -5  12   4      523.65      417.75     63.21 o 
  -4  12   4      638.94      489.82    115.44 o 
  -3  12   4      748.23      626.20     86.31 o 
  -2  12   4     4492.17     4555.73    307.93 o 
  -1  12   4      600.26      551.69    116.78 o 
   0  12   4      296.46      196.40     90.26 o 
   1  12   4       26.17       -7.04     77.99 o 
   2  12   4      123.82       41.93     74.89 o 
   3  12   4       85.56       37.30     91.39 o 
   4  12   4     1267.04     1254.41    136.02 o 
   5  12   4      330.26      330.88    117.32 o 
   6  12   4     2835.84     3164.35    409.05 o 
   7  12   4      234.31      179.66     66.23 o 
  -6  13   4       56.43       50.04     54.41 o 
  -5  13   4       58.30      -27.92    118.64 o 
  -4  13   4      846.05      979.01    200.88 o 
  -3  13   4       33.92       -5.36     84.50 o 
  -2  13   4      179.51       21.95     88.97 o 
  -1  13   4      743.20      747.12    251.39 o 
   0  13   4      327.58      236.03    128.92 o 
   1  13   4      226.29      205.60    150.89 o 
   2  13   4      596.88      382.62    159.43 o 
   3  13   4      473.08      247.22    128.46 o 
 -19   0   5      698.68      622.97    103.76 o 
 -17   0   5     1650.67     2061.35    203.06 o 
 -15   0   5      222.76      253.17     46.62 o 
 -13   0   5     4971.54     4339.31    275.45 o 
 -11   0   5     6315.63     5252.26    326.81 o 
  -9   0   5     1030.08      787.33     63.89 o 
  -7   0   5      227.93      197.58     25.55 o 
  -5   0   5      496.12      366.29     99.38 o 
  -3   0   5       52.75       44.62     14.41 o 
  -1   0   5     1329.39     1180.41     85.93 o 
   1   0   5     5513.41     5156.68    413.51 o 
   3   0   5     1154.24     1342.26    113.99 o 
   5   0   5    13382.77    12504.98    845.41 o 
   7   0   5     5342.37     5439.16    401.69 o 
   9   0   5        3.27      -24.14     38.32 o 
  11   0   5     4389.06     4299.06    477.77 o 
  13   0   5     3028.79     3817.16    470.01 o 
  15   0   5      202.42      293.74     84.41 o 
 -20   1   5      586.32      884.38     87.09 o 
 -19   1   5        8.44       35.74     46.31 o 
 -18   1   5      990.26     1129.97     96.39 o 
 -17   1   5      258.39      221.13     48.97 o 
 -16   1   5      108.04      103.24     32.00 o 
 -15   1   5     1062.03      953.78     69.88 o 
 -14   1   5       90.04       71.90     27.08 o 
 -13   1   5       89.81       87.82     22.56 o 
 -12   1   5    12698.81    11159.52    476.18 o 
 -11   1   5     3049.96     2667.47    123.84 o 
 -10   1   5     7191.05     6116.09    266.01 o 
  -9   1   5        3.34       -4.63     11.08 o 
  -8   1   5      399.10      407.84     27.99 o 
  -7   1   5       15.78       46.95     13.07 o 
  -6   1   5     4118.00     3362.62    196.14 o 
  -5   1   5      230.01      154.31     14.66 o 
  -4   1   5     5515.32     4346.52    660.18 o 
  -3   1   5     9808.91     9307.28    480.06 o 
  -2   1   5    10446.14    10594.00    568.91 o 
  -1   1   5     5185.05     4871.44    225.64 o 
   0   1   5     1362.14     1324.71     61.03 o 
   1   1   5      556.10      583.15     32.70 o 
   2   1   5     6070.94     6020.06    282.07 o 
   3   1   5     3298.21     3052.57    143.15 o 
   4   1   5      315.11      309.77     24.90 o 
   5   1   5      102.62       75.62     18.28 o 
   6   1   5     5335.90     4814.28    231.20 o 
   7   1   5      355.93      264.95     34.15 o 
   8   1   5        8.28      -20.34     18.15 o 
   9   1   5       13.37      -11.94     20.54 o 
  10   1   5      546.24      576.34     45.68 o 
  11   1   5       92.29       97.88     27.00 o 
  12   1   5      934.10      917.12     67.05 o 
  13   1   5      462.40      452.78     51.96 o 
  14   1   5     2054.80     2651.70    164.76 o 
  15   1   5        4.21      -52.15     47.65 o 
  16   1   5        3.94      -28.23     56.22 o 
 -19   2   5     1521.80     1618.43    125.86 o 
 -18   2   5       16.83       50.80     42.82 o 
 -17   2   5      528.95      644.53     59.15 o 
 -16   2   5      544.55      537.43     53.34 o 
 -15   2   5      213.55      260.26     37.97 o 
 -14   2   5     1016.08      875.89     64.93 o 
 -13   2   5     2876.67     2504.38    135.29 o 
 -12   2   5      379.14      294.31     28.90 o 
 -11   2   5     1253.44     1044.55     59.77 o 
 -10   2   5     2107.15     1673.33     82.48 o 
  -9   2   5       22.83        2.25     15.86 o 
  -8   2   5     8334.82     7936.80    360.87 o 
  -7   2   5       91.36       49.24      9.87 o 
  -6   2   5     6067.42     6178.71    304.19 o 
  -5   2   5    13222.49    12087.50    549.85 o 
  -4   2   5    14239.07    15136.24    775.88 o 
  -3   2   5     1782.08     1912.53     85.08 o 
  -2   2   5     6496.58     7127.08    321.27 o 
  -1   2   5    14808.61    17039.73    991.38 o 
   0   2   5      835.15      720.34     56.37 o 
   1   2   5     3630.82     3677.77    190.18 o 
   2   2   5      977.82      911.98     53.03 o 
   3   2   5     1366.84     1157.92     58.62 o 
   4   2   5     9064.41     8496.55    363.75 o 
   5   2   5     2046.08     1945.08     92.87 o 
   6   2   5      107.19      101.32     19.79 o 
   7   2   5     2977.08     2665.46    125.25 o 
   8   2   5      988.95     1119.12     65.17 o 
   9   2   5      208.62      219.24     33.26 o 
  10   2   5      362.10      415.46     53.97 o 
  11   2   5      130.58      118.77     34.36 o 
  12   2   5     1295.73     1333.45    115.95 o 
  13   2   5      917.13      903.56     73.93 o 
  14   2   5      986.65     1223.78    124.04 o 
  15   2   5       16.80      -27.65     41.84 o 
  16   2   5      267.62      365.24     71.20 o 
 -19   3   5      265.17      365.68     85.09 o 
 -18   3   5       54.37       73.31     35.93 o 
 -17   3   5      394.11      361.36     47.40 o 
 -16   3   5       17.51       27.36     28.86 o 
 -15   3   5     1236.25     1160.55     80.96 o 
 -14   3   5     1191.83     1135.69     77.24 o 
 -13   3   5      624.18      499.89     47.82 o 
 -12   3   5      969.14      860.33     61.96 o 
 -11   3   5     2125.76     1858.27    144.37 o 
 -10   3   5     1376.94     1020.51     58.95 o 
  -9   3   5     2964.88     2384.16    116.86 o 
  -8   3   5      322.76      258.51     31.30 o 
  -7   3   5        9.91       -6.83     17.54 o 
  -6   3   5     6256.51     6881.00    291.53 o 
  -5   3   5      948.50     1103.39     59.32 o 
  -4   3   5    13650.97    14435.54    736.26 o 
  -3   3   5    17783.95    19126.34    975.65 o 
  -2   3   5     8992.38    10901.39    495.49 o 
  -1   3   5    12936.54    15016.46    688.43 o 
   0   3   5    10372.64    10758.49    701.79 o 
   1   3   5      225.03      192.28     24.01 o 
   2   3   5      585.71      542.56     43.25 o 
   3   3   5     6846.61     6636.42    346.43 o 
   4   3   5      485.26      416.79     29.15 o 
   5   3   5     2669.34     2497.82    124.16 o 
   6   3   5        2.90      -20.63     13.75 o 
   7   3   5       32.32      -11.74     16.01 o 
   8   3   5     5772.00     5591.11    265.53 o 
   9   3   5     2282.63     2309.43    142.19 o 
  10   3   5     1634.91     1821.23    122.47 o 
  11   3   5      360.04      296.79    112.48 o 
  12   3   5     3427.68     3275.86    416.80 o 
  13   3   5      333.75      274.10     62.08 o 
  14   3   5      114.24       69.87     50.53 o 
  15   3   5        9.28       20.02     47.23 o 
 -19   4   5        3.04      -31.55     31.33 o 
 -18   4   5      567.26      501.91     71.98 o 
 -17   4   5       55.19       27.34     36.06 o 
 -16   4   5     1645.35     1758.09    111.30 o 
 -15   4   5       31.24       -4.21     29.17 o 
 -14   4   5     2141.75     1831.74    109.36 o 
 -13   4   5      431.23      409.96     43.67 o 
 -12   4   5     1212.86     1035.37     95.44 o 
 -11   4   5      197.97      117.45     32.03 o 
 -10   4   5      350.00      249.26     32.05 o 
  -9   4   5      677.55      680.35     54.22 o 
  -8   4   5     5391.05     5720.30    308.40 o 
  -7   4   5     7091.78     8269.72    435.01 o 
  -6   4   5     3259.90     3766.82    204.84 o 
  -5   4   5      370.54      269.14     21.69 o 
  -4   4   5      934.70      799.66     42.82 o 
  -3   4   5       80.31       92.88     14.41 o 
  -2   4   5    13178.38    14812.73    675.54 o 
  -1   4   5     1695.16     1984.98     87.77 o 
   0   4   5      507.72      452.16     32.41 o 
   1   4   5     2179.95     2460.83    126.86 o 
   2   4   5     2526.15     2662.34    133.52 o 
   3   4   5     7960.73     7826.56    367.04 o 
   4   4   5       27.05       21.23     15.09 o 
   5   4   5        4.44      -27.16     18.67 o 
   6   4   5     2652.67     2397.48    113.66 o 
   7   4   5     1294.52     1276.73     81.46 o 
   8   4   5     2403.31     2267.09    127.21 o 
   9   4   5       63.30       69.03     29.34 o 
  10   4   5     7094.48     7479.99    358.62 o 
  11   4   5     1925.01     2052.60    141.81 o 
  12   4   5      324.78      325.06     61.04 o 
  13   4   5       34.08       22.53     45.78 o 
  14   4   5      872.54     1087.63    138.54 o 
  15   4   5       49.70       70.96     55.09 o 
 -18   5   5      114.89       42.99     37.30 o 
 -17   5   5     2299.46     2129.37    129.25 o 
 -16   5   5       14.42      -47.42     31.61 o 
 -15   5   5     1143.21     1206.11     92.61 o 
 -14   5   5      121.52       90.83     40.50 o 
 -13   5   5     1000.26      877.70     86.83 o 
 -12   5   5      372.87      377.16     45.56 o 
 -11   5   5      511.23      433.26     56.45 o 
 -10   5   5       26.57       10.59     22.37 o 
  -9   5   5     4276.83     4049.35    259.71 o 
  -8   5   5     3764.69     4083.03    225.26 o 
  -7   5   5     6066.07     6411.62    341.62 o 
  -6   5   5      549.46      540.88     41.82 o 
  -5   5   5     2213.62     2525.17    140.96 o 
  -4   5   5      604.10      601.15     37.44 o 
  -3   5   5      568.55      691.57     40.98 o 
  -2   5   5     3934.82     4583.77    234.19 o 
  -1   5   5       24.84        2.58     13.09 o 
   0   5   5      244.01      288.36     23.54 o 
   1   5   5       12.22       29.16     13.19 o 
   2   5   5     1428.89     1607.66    101.85 o 
   3   5   5     4817.33     5425.88    235.81 o 
   4   5   5       71.85       63.90     26.53 o 
   5   5   5     2163.70     2108.55    114.16 o 
   6   5   5     4603.62     4287.42    212.26 o 
   7   5   5     7626.43     7792.30    369.23 o 
   8   5   5       23.72       47.55     26.37 o 
   9   5   5     2990.19     3054.81    179.73 o 
  10   5   5       91.78       59.02     53.54 o 
  11   5   5      133.06      123.21     67.98 o 
  12   5   5     1471.06     1426.42    129.33 o 
  13   5   5        1.12      -50.19     42.44 o 
  14   5   5      673.75      768.12     94.57 o 
  15   5   5      504.88      595.31     88.49 o 
 -18   6   5        0.01       -2.37     35.75 o 
 -17   6   5       20.02       -2.41     36.27 o 
 -16   6   5     1057.87      950.39    132.18 o 
 -15   6   5     1755.65     1603.54    153.67 o 
 -14   6   5     2423.64     2487.19    140.52 o 
 -13   6   5      388.52      407.36     55.35 o 
 -12   6   5      718.47      649.23     70.75 o 
 -11   6   5       97.18       53.66     32.09 o 
 -10   6   5     1066.81     1110.18    113.68 o 
  -9   6   5     1149.40      976.88    104.63 o 
  -8   6   5     5710.73     6247.09    302.36 o 
  -7   6   5     3313.94     3172.50    230.43 o 
  -6   6   5      122.96       44.84     27.23 o 
  -5   6   5      984.47      943.53     53.26 o 
  -4   6   5      173.15      176.52     22.10 o 
  -3   6   5        7.98      -17.19     13.73 o 
  -2   6   5     3655.19     4194.67    180.75 o 
  -1   6   5      322.08      337.99     28.46 o 
   0   6   5     1118.50     1367.62     79.92 o 
   1   6   5      108.48       98.08     19.74 o 
   2   6   5     5542.04     6979.47    322.13 o 
   3   6   5      508.39      531.02     41.72 o 
   4   6   5     2449.57     2386.93    126.02 o 
   5   6   5      172.19      215.72     52.46 o 
   6   6   5     1504.43     1469.01    103.95 o 
   7   6   5      233.79      170.14     37.62 o 
   8   6   5      733.39      598.43     73.41 o 
   9   6   5     1800.10     1823.72    148.26 o 
  10   6   5      847.56      891.31     95.39 o 
  11   6   5      182.60      180.75     53.90 o 
  12   6   5     1222.73     1185.87    116.31 o 
  13   6   5      145.68      185.39     72.79 o 
  14   6   5      683.31      727.13     92.97 o 
 -17   7   5        3.74      -71.00     47.34 o 
 -16   7   5        8.64      -37.20     34.13 o 
 -15   7   5     1244.03     1156.20     98.94 o 
 -14   7   5      268.56      182.66     48.49 o 
 -13   7   5      938.04      894.17     78.48 o 
 -12   7   5       31.33      -20.38     28.02 o 
 -11   7   5      692.23      649.64     66.87 o 
 -10   7   5       39.69      -38.64     25.76 o 
  -9   7   5     2138.26     2386.35    130.40 o 
  -8   7   5      173.66      170.77     34.73 o 
  -7   7   5     1361.74     1400.96     87.03 o 
  -6   7   5     1859.77     1940.61    108.13 o 
  -5   7   5     1056.60     1059.71     77.86 o 
  -4   7   5      497.73      503.01     38.29 o 
  -3   7   5      931.26      932.51     55.07 o 
  -2   7   5      139.32      127.47     23.79 o 
  -1   7   5     7084.09     8517.91    363.66 o 
   0   7   5     8811.50    10383.07    439.99 o 
   1   7   5       36.50       12.48     19.87 o 
   2   7   5     2007.30     2215.94    133.74 o 
   3   7   5     2567.72     2922.52    168.21 o 
   4   7   5      469.79      526.06     53.67 o 
   5   7   5       59.88       17.33     35.94 o 
   6   7   5      287.90      244.84     41.52 o 
   7   7   5       30.70      -12.36     55.15 o 
   8   7   5     1073.38     1060.11    104.20 o 
   9   7   5      332.16      382.61     66.02 o 
  10   7   5      124.84      104.49     46.97 o 
  11   7   5      105.09      148.13     53.43 o 
  12   7   5       10.69      -22.60     40.81 o 
  13   7   5       62.36       -5.63     49.49 o 
 -16   8   5      411.82      569.89     67.71 o 
 -15   8   5       10.53       13.30     46.70 o 
 -14   8   5        3.13      -14.75     33.81 o 
 -13   8   5      215.92      190.92     53.36 o 
 -12   8   5      529.56      560.00     64.77 o 
 -11   8   5      721.76      677.46     61.07 o 
 -10   8   5      172.11      165.28     43.58 o 
  -9   8   5      577.16      616.20     57.11 o 
  -8   8   5     2533.81     2607.32    140.23 o 
  -7   8   5     2569.06     2659.58    143.60 o 
  -6   8   5      660.71      703.00     61.94 o 
  -5   8   5      469.71      478.88     47.07 o 
  -4   8   5     1482.52     1693.40    111.95 o 
  -3   8   5      299.75      335.02     33.80 o 
  -2   8   5      586.11      567.46     43.05 o 
  -1   8   5      286.72      326.56     37.12 o 
   0   8   5      727.63      783.53     57.65 o 
   1   8   5     7952.82     9156.88    482.05 o 
   2   8   5     2351.39     2745.91    161.47 o 
   3   8   5       24.01      -17.52     29.22 o 
   4   8   5     5355.99     5803.44    384.87 o 
   5   8   5     2749.54     2979.28    250.89 o 
   6   8   5      839.82      885.75     91.39 o 
   7   8   5     1071.24      975.98     98.50 o 
   8   8   5     1747.10     1650.60    139.85 o 
   9   8   5       19.49      -21.25     42.21 o 
  10   8   5        4.79      -18.62     65.68 o 
  11   8   5      165.40      154.57     53.95 o 
  12   8   5      113.76      138.62     62.33 o 
 -15   9   5      269.72      389.42     58.63 o 
 -14   9   5       67.75       -7.19     38.31 o 
 -13   9   5      905.15      982.76     78.37 o 
 -12   9   5      878.84      874.60     74.23 o 
 -11   9   5       87.89       48.68     42.93 o 
 -10   9   5     1350.74     1395.31    111.25 o 
  -9   9   5       90.55       87.55     35.29 o 
  -8   9   5     1223.62     1236.42     85.04 o 
  -7   9   5      865.03      865.47     85.38 o 
  -6   9   5     4143.27     4697.99    236.19 o 
  -5   9   5       45.57      -14.77     33.99 o 
  -4   9   5      789.58      862.05     65.85 o 
  -3   9   5     2325.34     2738.06    186.45 o 
  -2   9   5     1528.86     1407.35     86.74 o 
  -1   9   5     1765.01     1908.88    108.46 o 
   0   9   5     1409.50     1412.69    102.01 o 
   1   9   5      370.88      318.09     46.63 o 
   2   9   5     6620.66     7460.40    400.38 o 
   3   9   5      258.02      197.15     46.24 o 
   4   9   5      588.46      567.03     83.95 o 
   5   9   5      999.40      835.62     86.77 o 
   6   9   5     1170.83      990.51    100.58 o 
   7   9   5     1989.71     1919.09    175.37 o 
   8   9   5        5.32       16.47     42.67 o 
   9   9   5      635.02      573.49     81.19 o 
  10   9   5       15.22       -1.28     40.93 o 
  11   9   5      611.57      539.84     90.76 o 
 -14  10   5       10.96      -42.31     39.05 o 
 -13  10   5     1076.03     1073.95     98.84 o 
 -12  10   5      815.13      887.64     85.91 o 
 -11  10   5      102.85       16.44     36.06 o 
 -10  10   5      750.98      786.48     92.91 o 
  -9  10   5      976.12     1011.73     79.74 o 
  -8  10   5      152.83      114.54     38.57 o 
  -7  10   5       46.46        2.52     33.59 o 
  -6  10   5       43.17      -50.60     34.93 o 
  -5  10   5     5451.98     5981.59    329.37 o 
  -4  10   5       54.76       15.24     38.61 o 
  -3  10   5      211.82      169.46     44.99 o 
  -2  10   5     2942.21     3109.86    275.53 o 
  -1  10   5     2251.08     2843.64    265.31 o 
   0  10   5      262.50      238.75     46.42 o 
   1  10   5      190.04      166.05     43.60 o 
   2  10   5      479.10      470.67     69.17 o 
   3  10   5      247.59      155.01     49.45 o 
   4  10   5       16.79      -24.23     38.36 o 
   5  10   5       21.33        9.52     41.44 o 
   6  10   5     2143.05     2494.60    287.30 o 
   7  10   5     1372.56     1161.91    114.34 o 
   8  10   5      241.71      174.49     58.72 o 
   9  10   5     1075.97      972.57    105.65 o 
  10  10   5       38.51       -4.48     47.28 o 
 -12  11   5      237.98      226.60     51.99 o 
 -11  11   5      405.66      313.23     53.30 o 
 -10  11   5      157.74      128.35     48.51 o 
  -9  11   5      951.69      763.51     78.25 o 
  -8  11   5      141.65       93.49     54.13 o 
  -7  11   5      194.81      157.56     61.21 o 
  -6  11   5     1506.72     1405.52    139.20 o 
  -5  11   5     1445.39     1401.04    108.61 o 
  -4  11   5     3551.70     3894.60    263.09 o 
  -3  11   5      207.10      201.20     63.89 o 
  -2  11   5      257.89      272.18     68.68 o 
  -1  11   5     1039.19     1092.53    141.02 o 
   0  11   5     1202.44      972.89    107.14 o 
   1  11   5      199.13      168.68     55.70 o 
   2  11   5      110.47       79.44     50.14 o 
   3  11   5       21.00       24.10     42.47 o 
   4  11   5      191.81      147.52     53.58 o 
   5  11   5      353.87      330.80     67.79 o 
   6  11   5      233.16      226.67     63.37 o 
   7  11   5      237.44      200.18     62.73 o 
   8  11   5      822.99      851.49    100.68 o 
 -10  12   5       24.82      -41.97     40.13 o 
  -9  12   5     1560.13     1549.71    171.18 o 
  -8  12   5      419.16      298.28     61.51 o 
  -7  12   5      501.73      453.15     67.41 o 
  -6  12   5      393.83      301.81     66.95 o 
  -5  12   5      695.51      476.00     78.21 o 
  -4  12   5     2630.53     2690.38    203.93 o 
  -3  12   5      312.31      232.34     69.31 o 
  -2  12   5      191.48      185.45     65.60 o 
  -1  12   5        2.64      -66.55     76.88 o 
   0  12   5     1316.04     1582.28    273.00 o 
   1  12   5      223.52       71.65    115.49 o 
   2  12   5      775.39      574.24    117.82 o 
   3  12   5      147.66       77.49     81.88 o 
   4  12   5      105.95       46.34     83.15 o 
   5  12   5     1182.24     1150.04    119.39 o 
   6  12   5      380.31      308.09     71.29 o 
  -6  13   5      304.40      305.75     74.21 o 
  -5  13   5      596.66      569.26     89.72 o 
  -4  13   5      579.08      477.63     98.32 o 
  -3  13   5     1234.57     1232.33    171.30 o 
  -2  13   5      593.65      669.92    131.61 o 
  -1  13   5       48.18      129.13     95.13 o 
   0  13   5      196.38      167.25     97.16 o 
   1  13   5       86.90       59.16     51.66 o 
   2  13   5      380.54      233.18    123.41 o 
 -20   0   6      899.28      934.59    130.29 o 
 -18   0   6      540.38      596.08     98.01 o 
 -16   0   6      430.79      518.27    122.67 o 
 -14   0   6      284.76      230.94     40.69 o 
 -12   0   6    14375.94    12836.59    773.01 o 
 -10   0   6     5595.32     4328.60    269.96 o 
  -8   0   6      613.23      450.50     42.60 o 
  -6   0   6     5774.72     5195.96    385.33 o 
  -4   0   6    16589.87    15160.57    906.47 o 
  -2   0   6       40.69       31.69     10.48 o 
   0   0   6     3732.19     3309.93    201.44 o 
   2   0   6     1953.49     1845.06    165.25 o 
   4   0   6     6405.88     5505.96    339.05 o 
   6   0   6       93.07      101.14     34.18 o 
   8   0   6     3285.43     3516.47    357.63 o 
  10   0   6        6.96      -25.77     29.78 o 
  12   0   6      323.01      332.55     58.29 o 
  14   0   6      159.91      169.82     72.55 o 
 -20   1   6      231.27      347.34     64.76 o 
 -19   1   6      981.07     1126.55     97.18 o 
 -18   1   6       78.52      113.14     44.15 o 
 -17   1   6        5.87      -50.02     33.35 o 
 -16   1   6        3.84      -33.69     22.46 o 
 -15   1   6     1382.36     1276.65     84.42 o 
 -14   1   6      343.42      310.87     38.05 o 
 -13   1   6     1076.13      954.61     58.70 o 
 -12   1   6       14.29       32.59     40.65 o 
 -11   1   6     9049.64     7897.00    340.28 o 
 -10   1   6       29.44       19.10     14.36 o 
  -9   1   6     1602.35     1323.14     66.59 o 
  -8   1   6       18.76       -1.26     17.73 o 
  -7   1   6        2.98        9.10     11.65 o 
  -6   1   6      726.52      623.78     37.14 o 
  -5   1   6      291.48      161.45     21.39 o 
  -4   1   6     2180.35     2068.54    129.80 o 
  -3   1   6      193.89      186.08     15.62 o 
  -2   1   6     2395.30     2614.18    123.97 o 
  -1   1   6     8417.56     7373.35    310.81 o 
   0   1   6       54.08       37.00     11.04 o 
   1   1   6     5774.18     5136.53    243.37 o 
   2   1   6        3.52      -10.05     11.10 o 
   3   1   6     5854.78     5425.91    263.69 o 
   4   1   6      216.52      145.00     25.98 o 
   5   1   6       37.18       13.64     15.93 o 
   6   1   6     4207.63     3990.84    178.15 o 
   7   1   6     1031.33      913.89     60.34 o 
   8   1   6      743.91      730.64     49.67 o 
   9   1   6       16.05      -30.60     20.40 o 
  10   1   6      715.12      712.18     68.95 o 
  11   1   6      243.48      158.05     35.52 o 
  12   1   6       36.41       10.63     31.90 o 
  13   1   6      320.75      298.77     59.46 o 
  14   1   6      424.49      604.48     72.36 o 
  15   1   6      666.00     1007.10    115.88 o 
 -20   2   6      390.61      320.06     62.83 o 
 -19   2   6      113.63      206.00     56.94 o 
 -18   2   6      321.19      384.38     59.92 o 
 -17   2   6      316.14      300.07     44.47 o 
 -16   2   6      489.80      532.14     52.45 o 
 -15   2   6      778.51      777.14     62.93 o 
 -14   2   6       95.77      122.66     29.96 o 
 -13   2   6      117.06      113.60     31.42 o 
 -12   2   6      634.37      503.48     37.95 o 
 -11   2   6      439.34      405.86     31.97 o 
 -10   2   6      738.24      551.19     37.05 o 
  -9   2   6     1894.50     1625.88     91.72 o 
  -8   2   6      109.12       64.99     22.74 o 
  -7   2   6     1515.22     1411.90    105.08 o 
  -6   2   6     2205.28     2061.08    158.14 o 
  -5   2   6      137.96       65.39     16.85 o 
  -4   2   6    13820.20    16436.79    752.41 o 
  -3   2   6     4574.07     5657.15    292.47 o 
  -2   2   6      930.34      942.95     73.20 o 
  -1   2   6     7804.55     8474.05    434.71 o 
   0   2   6     4256.10     4256.83    205.15 o 
   1   2   6        5.54       -7.40     11.79 o 
   2   2   6     5610.97     5335.87    250.73 o 
   3   2   6     7481.04     6722.43    290.09 o 
   4   2   6     3967.09     3823.36    169.18 o 
   5   2   6     1813.11     1534.46     76.93 o 
   6   2   6       63.42       45.13     19.00 o 
   7   2   6      245.65      219.69     32.72 o 
   8   2   6     1987.94     2055.93    101.16 o 
   9   2   6        2.30      -19.28     31.47 o 
  10   2   6      734.80      795.23     71.88 o 
  11   2   6      628.08      653.81     59.91 o 
  12   2   6      436.48      484.89     53.77 o 
  13   2   6     1270.45     1741.64    115.58 o 
  14   2   6      634.11      679.40    121.61 o 
  15   2   6       23.70      -22.36     60.71 o 
 -19   3   6       38.68      -30.83     32.44 o 
 -18   3   6      523.46      513.21     56.11 o 
 -17   3   6     3196.82     3020.02    163.72 o 
 -16   3   6        0.53      -38.37     25.58 o 
 -15   3   6      182.11      171.83     35.76 o 
 -14   3   6     1510.53     1448.33     92.24 o 
 -13   3   6     3072.04     2633.67    140.51 o 
 -12   3   6      827.73      708.56     54.84 o 
 -11   3   6      279.93      167.40     27.92 o 
 -10   3   6        0.35      -20.08     13.38 o 
  -9   3   6       27.63        4.15     15.61 o 
  -8   3   6     1794.67     1830.46    109.26 o 
  -7   3   6     3690.97     3663.99    177.45 o 
  -6   3   6      861.37      751.06     45.10 o 
  -5   3   6     1818.17     1650.39    105.73 o 
  -4   3   6     1264.75     1316.27     73.21 o 
  -3   3   6     9007.00     9913.82    456.22 o 
  -2   3   6     5982.38     6642.76    340.40 o 
  -1   3   6     8550.76     9572.27    569.14 o 
   0   3   6      236.01      233.84     29.48 o 
   1   3   6      124.88       83.10     26.35 o 
   2   3   6     3040.94     2702.83    145.56 o 
   3   3   6       20.49       -0.54     14.76 o 
   4   3   6      787.51      709.63     45.05 o 
   5   3   6     5362.04     5096.18    241.60 o 
   6   3   6     1838.34     1608.98     81.81 o 
   7   3   6     5711.71     5452.43    264.18 o 
   8   3   6      357.98      331.65     40.98 o 
   9   3   6     5799.00     6296.08    302.26 o 
  10   3   6     2488.37     2723.81    146.99 o 
  11   3   6       24.33       -0.60     30.43 o 
  12   3   6     2151.16     1982.93    218.23 o 
  13   3   6      948.45     1192.23    115.90 o 
  14   3   6       47.72       82.01     65.00 o 
  15   3   6      104.87       21.14     54.70 o 
 -19   4   6     2029.25     2229.48    137.62 o 
 -18   4   6      129.79      102.60     40.23 o 
 -17   4   6       90.71       52.90     34.42 o 
 -16   4   6      525.17      392.25     50.50 o 
 -15   4   6     1722.03     1831.85    109.29 o 
 -14   4   6     2818.96     2380.17    131.38 o 
 -13   4   6       23.07       25.94     25.44 o 
 -12   4   6      346.39      277.04     46.53 o 
 -11   4   6      473.56      518.20     53.44 o 
 -10   4   6       20.87      -15.84     16.84 o 
  -9   4   6        2.95       -1.70     40.51 o 
  -8   4   6      329.39      264.15     40.33 o 
  -7   4   6      754.47      492.73     33.97 o 
  -6   4   6      317.54      377.15     27.03 o 
  -5   4   6     8927.06     9128.24    418.95 o 
  -4   4   6     3666.22     4292.15    200.09 o 
  -3   4   6     8322.38     7909.48    334.41 o 
  -2   4   6        0.60        3.22     14.32 o 
  -1   4   6       68.23        4.22     26.28 o 
   0   4   6      325.28      342.22     35.03 o 
   1   4   6       18.06       11.70     19.35 o 
   2   4   6     4110.31     4124.56    226.74 o 
   3   4   6       29.68       13.83     19.41 o 
   4   4   6        2.78      -35.80     23.86 o 
   5   4   6     2662.65     2547.39    133.07 o 
   6   4   6     2405.56     2256.34    169.88 o 
   7   4   6      859.26      753.20     58.60 o 
   8   4   6      937.40      897.73     71.49 o 
   9   4   6     1178.46     1126.10     88.05 o 
  10   4   6      585.58      528.03    103.34 o 
  11   4   6     2279.02     1953.07    261.31 o 
  12   4   6       73.53       23.97     38.59 o 
  13   4   6       53.09       25.34     37.69 o 
  14   4   6      832.37      403.94    374.94 o 
 -18   5   6       34.02      -37.54     45.87 o 
 -17   5   6       88.57       31.12     35.03 o 
 -16   5   6      330.26      324.41     59.24 o 
 -15   5   6      854.72      718.52     66.02 o 
 -14   5   6     1821.20     1696.47    113.02 o 
 -13   5   6     1138.23     1203.03     93.14 o 
 -12   5   6     1627.45     1542.70    101.80 o 
 -11   5   6     1986.62     1677.53     97.79 o 
 -10   5   6      736.19      665.94     71.21 o 
  -9   5   6      887.10     1042.60    132.62 o 
  -8   5   6     9985.15    10518.26    495.18 o 
  -7   5   6     1308.38     1477.81     84.66 o 
  -6   5   6     3984.88     3935.49    170.39 o 
  -5   5   6      269.91      336.50     28.79 o 
  -4   5   6      735.23      701.90     42.10 o 
  -3   5   6     2041.76     2255.58    102.24 o 
  -2   5   6     5695.93     6300.71    293.13 o 
  -1   5   6     1186.52     1377.95     66.55 o 
   0   5   6    14109.12    16785.08    767.34 o 
   1   5   6      151.31      212.67     31.82 o 
   2   5   6      223.49      257.80     27.70 o 
   3   5   6     1003.37      971.29     62.04 o 
   4   5   6      504.79      480.58     47.71 o 
   5   5   6     3650.33     4006.23    295.84 o 
   6   5   6      294.39      244.72     41.75 o 
   7   5   6     2470.30     2646.31    158.15 o 
   8   5   6      426.02      425.39     53.56 o 
   9   5   6       94.26       62.80     37.76 o 
  10   5   6      269.70      143.46     50.82 o 
  11   5   6      358.07      290.01     60.23 o 
  12   5   6      514.81      636.60     85.02 o 
  13   5   6        0.11       -8.24     48.37 o 
  14   5   6      362.24      400.76     76.01 o 
 -18   6   6       35.92       -9.63     34.31 o 
 -17   6   6      564.67      571.34     61.82 o 
 -16   6   6        4.85       -4.17     32.54 o 
 -15   6   6      626.36      339.97    120.63 o 
 -14   6   6        0.31      -12.59     25.92 o 
 -13   6   6      626.89      460.81     60.41 o 
 -12   6   6       68.03       25.59     30.87 o 
 -11   6   6      115.49       42.55     25.41 o 
 -10   6   6      902.10      694.86     56.46 o 
  -9   6   6     4695.00     4802.42    266.06 o 
  -8   6   6        0.87      -25.54     21.18 o 
  -7   6   6     4941.63     5271.76    251.10 o 
  -6   6   6       31.22       46.94     25.02 o 
  -5   6   6     1070.81     1012.59     55.88 o 
  -4   6   6      403.33      419.74     32.02 o 
  -3   6   6      390.47      382.23     30.68 o 
  -2   6   6      196.86      160.90     22.02 o 
  -1   6   6     8786.86     9634.13    406.74 o 
   0   6   6     2180.35     2353.62    108.97 o 
   1   6   6     5930.96     5982.88    284.10 o 
   2   6   6      931.68      857.28     67.91 o 
   3   6   6      164.72      143.48     33.91 o 
   4   6   6     3286.47     3044.40    204.67 o 
   5   6   6     4081.35     4098.28    229.94 o 
   6   6   6      303.66      419.69     74.35 o 
   7   6   6      680.74      680.29     64.73 o 
   8   6   6       51.53       65.35     42.46 o 
   9   6   6      171.07      153.54     47.73 o 
  10   6   6      579.53      410.36     66.78 o 
  11   6   6      124.87      135.98     50.39 o 
  12   6   6      110.08       42.24     46.36 o 
  13   6   6       16.43       66.55     53.05 o 
 -17   7   6      239.46      254.35     53.94 o 
 -16   7   6      636.58      582.89     69.10 o 
 -15   7   6       64.46       54.85     35.29 o 
 -14   7   6      256.46      252.42     58.59 o 
 -13   7   6        3.37      -34.44     27.26 o 
 -12   7   6      287.60      278.50     48.80 o 
 -11   7   6      422.90      439.95     47.58 o 
 -10   7   6       32.73      -27.80     27.15 o 
  -9   7   6      103.69       71.74     30.50 o 
  -8   7   6     2339.88     2216.32    137.67 o 
  -7   7   6       38.11        5.52     21.77 o 
  -6   7   6     4465.47     4475.98    219.18 o 
  -5   7   6       15.61       -5.53     25.14 o 
  -4   7   6      282.57      251.15     27.78 o 
  -3   7   6      154.12      198.29     34.72 o 
  -2   7   6      272.85      243.95     27.99 o 
  -1   7   6     1049.95      992.24     64.91 o 
   0   7   6     1306.16     1338.33     79.85 o 
   1   7   6     1176.33     1314.92     95.53 o 
   2   7   6     2013.88     2124.63    201.08 o 
   3   7   6     1134.07     1041.31     80.47 o 
   4   7   6     1853.16     1674.47    110.80 o 
   5   7   6      106.87       58.88     33.65 o 
   6   7   6     1987.29     2085.83    136.26 o 
   7   7   6      529.22      466.58     68.16 o 
   8   7   6      210.97      208.19     52.49 o 
   9   7   6       80.39       66.06     44.67 o 
  10   7   6      274.51      171.17     53.08 o 
  11   7   6      179.24      133.89     53.15 o 
  12   7   6        4.72      -15.19     49.48 o 
  13   7   6      174.04      155.69     60.80 o 
 -16   8   6       68.50       49.18     39.13 o 
 -15   8   6        5.82      -15.82     32.99 o 
 -14   8   6      364.73      341.08     54.29 o 
 -13   8   6     1778.68     1862.20    132.06 o 
 -12   8   6      148.87      135.45     38.12 o 
 -11   8   6      714.46      675.95     60.20 o 
 -10   8   6     2895.50     3151.48    168.56 o 
  -9   8   6     2063.09     1954.48    115.07 o 
  -8   8   6        7.51        3.82     26.34 o 
  -7   8   6     1000.48      960.82     87.11 o 
  -6   8   6      358.52      289.77     43.05 o 
  -5   8   6        6.20      -28.44     25.46 o 
  -4   8   6      452.66      532.62     49.10 o 
  -3   8   6     1756.32     1771.30    100.21 o 
  -2   8   6      320.67      275.43     34.86 o 
  -1   8   6     5134.28     5607.45    301.47 o 
   0   8   6      411.91      302.60     68.98 o 
   1   8   6     2531.01     2764.87    162.23 o 
   2   8   6      804.10      804.50     71.06 o 
   3   8   6     4482.50     4452.37    245.49 o 
   4   8   6        1.49      -41.63     27.75 o 
   5   8   6     1454.90     1397.31    121.98 o 
   6   8   6     3070.50     3260.26    223.68 o 
   7   8   6       44.06       43.12     40.21 o 
   8   8   6      983.96      875.23     95.40 o 
   9   8   6      873.27      945.38    101.38 o 
  10   8   6       19.02       61.32     47.81 o 
  11   8   6      963.08      878.10    100.40 o 
  12   8   6       64.82       16.39     44.43 o 
 -15   9   6      497.09      630.45     96.92 o 
 -14   9   6      318.41      384.29     68.21 o 
 -13   9   6      265.38      190.62     45.06 o 
 -12   9   6      117.49       94.57     43.71 o 
 -11   9   6      659.30      685.41     79.79 o 
 -10   9   6      173.67      122.40     36.70 o 
  -9   9   6     1244.06     1112.71     96.85 o 
  -8   9   6      130.10      128.55     35.75 o 
  -7   9   6     1176.95     1095.96     79.03 o 
  -6   9   6      388.83      401.04     51.29 o 
  -5   9   6       43.72       45.66     25.79 o 
  -4   9   6     1237.43     1319.51    167.46 o 
  -3   9   6      250.80      257.33     44.76 o 
  -2   9   6     1322.76     1235.06     92.58 o 
  -1   9   6      388.88      349.09     48.02 o 
   0   9   6       20.30      -11.72     31.40 o 
   1   9   6     5621.51     6118.86    334.49 o 
   2   9   6     1008.39      899.63     78.36 o 
   3   9   6     1280.47     1370.38    104.05 o 
   4   9   6       91.64       86.05     44.27 o 
   5   9   6     1194.71     1061.62    105.27 o 
   6   9   6     1212.28     1194.90    114.52 o 
   7   9   6     2731.03     2746.06    203.40 o 
   8   9   6      226.40      159.77     66.09 o 
   9   9   6        7.28      -61.30     40.87 o 
  10   9   6      725.73      665.77     91.07 o 
  11   9   6       72.35      165.45     54.84 o 
 -14  10   6      454.77      462.49     66.65 o 
 -13  10   6       75.78       75.03     43.28 o 
 -12  10   6      372.55      340.70     51.56 o 
 -11  10   6      568.34      437.61     56.25 o 
 -10  10   6       33.07       -6.92     33.54 o 
  -9  10   6     2476.85     2504.46    161.06 o 
  -8  10   6     1140.14     1180.71     95.26 o 
  -7  10   6        9.90       -4.36     57.51 o 
  -6  10   6      370.60      413.82     55.30 o 
  -5  10   6        0.73      -14.44     37.05 o 
  -4  10   6     6652.04     7136.19    553.23 o 
  -3  10   6      882.54      798.49     92.07 o 
  -2  10   6      341.18      285.82     63.40 o 
  -1  10   6      500.65      439.25     73.93 o 
   0  10   6     1493.01     1389.24    103.78 o 
   1  10   6     2959.04     2998.12    183.58 o 
   2  10   6        7.84       49.67     71.36 o 
   3  10   6       41.55       34.43     42.27 o 
   4  10   6      446.72      427.93     68.29 o 
   5  10   6      277.36      278.54     59.94 o 
   6  10   6       94.58       74.06     49.32 o 
   7  10   6      957.78      903.94    100.27 o 
   8  10   6     2068.08     1825.22    154.65 o 
   9  10   6      343.02      276.38     65.56 o 
 -12  11   6      527.84      495.66     70.25 o 
 -11  11   6      853.72      728.81     79.38 o 
 -10  11   6      423.73      307.77     58.63 o 
  -9  11   6      281.73      263.24     54.22 o 
  -8  11   6      295.40      241.42     51.81 o 
  -7  11   6       10.76      -52.65     37.84 o 
  -6  11   6       46.34       66.14     53.50 o 
  -5  11   6     5161.35     5627.77    392.11 o 
  -4  11   6      614.87      616.40     85.89 o 
  -3  11   6     6116.35     6628.64    877.34 o 
  -2  11   6      385.87      311.87     73.33 o 
  -1  11   6      288.41      218.01     67.53 o 
   0  11   6      618.64      571.67    130.84 o 
   1  11   6     2263.46     2173.40    171.80 o 
   2  11   6      110.37       46.05     47.89 o 
   3  11   6      147.13       80.70     49.96 o 
   4  11   6     2109.87     1981.58    203.78 o 
   5  11   6      568.30      468.98     87.61 o 
   6  11   6      240.30      303.59     65.80 o 
   7  11   6        5.12      -10.99     44.70 o 
 -10  12   6      903.63      913.32     90.08 o 
  -9  12   6       42.15      -44.47     43.98 o 
  -8  12   6       51.46       31.42     54.02 o 
  -7  12   6        1.00      -72.98     63.30 o 
  -6  12   6     1485.23     1241.62    124.51 o 
  -5  12   6      370.25      245.51     67.50 o 
  -4  12   6     1071.39     1063.02    116.42 o 
  -3  12   6       20.47       19.05     60.78 o 
  -2  12   6     3522.07     3707.94    330.27 o 
  -1  12   6      251.97       59.41    128.10 o 
   0  12   6        3.95      -65.16     82.24 o 
   1  12   6      673.34      750.02    131.02 o 
   2  12   6     4811.83     4087.97    358.10 o 
   3  12   6      250.55      162.62     56.88 o 
   4  12   6      112.97      143.66     86.95 o 
   5  12   6        7.22       11.27     51.47 o 
  -6  13   6       27.03       15.32     62.26 o 
  -5  13   6     1861.39     1643.36    151.87 o 
  -4  13   6       21.92      -54.68     63.59 o 
  -3  13   6      517.18      501.45    122.19 o 
  -2  13   6      101.31       89.34     92.88 o 
  -1  13   6      293.51      102.99     61.47 o 
   0  13   6       60.94      -34.80     82.46 o 
   1  13   6       32.24       17.26     84.22 o 
 -19   0   7        4.40      -56.63     55.60 o 
 -17   0   7      141.73      146.07     63.38 o 
 -15   0   7      156.47      131.75     36.99 o 
 -13   0   7       29.74       -0.97     25.23 o 
 -11   0   7      300.21      327.90     46.01 o 
  -9   0   7     3430.99     2808.33    195.76 o 
  -7   0   7       57.05       20.61     31.86 o 
  -5   0   7     4081.51     3451.22    293.35 o 
  -3   0   7      493.25      928.55    116.89 o 
  -1   0   7    10013.12     9454.42    568.32 o 
   1   0   7       19.22        7.36     17.85 o 
   3   0   7    37904.66    37295.50   2208.06 o 
   5   0   7     9938.89     8762.47    658.04 o 
   7   0   7     2151.86     2032.66    199.57 o 
   9   0   7      282.34      332.57     50.18 o 
  11   0   7      116.35      123.33     57.82 o 
  13   0   7     2349.49     2874.70    264.56 o 
  15   0   7      418.69      664.50    117.25 o 
 -20   1   7       27.01       45.17     46.88 o 
 -19   1   7     1263.96     1631.16    133.43 o 
 -18   1   7        0.16      -46.07     36.96 o 
 -17   1   7       14.92       12.58     37.29 o 
 -16   1   7      176.13      125.67     33.29 o 
 -15   1   7      919.14      829.18     64.28 o 
 -14   1   7      764.80      722.20     56.70 o 
 -13   1   7      468.01      437.64     37.19 o 
 -12   1   7      280.79      275.80     28.73 o 
 -11   1   7     4118.89     3455.80    156.49 o 
 -10   1   7     2356.65     2055.08     99.21 o 
  -9   1   7     1199.02      977.93     57.05 o 
  -8   1   7      214.15      170.20     20.15 o 
  -7   1   7    11901.22     9927.49    451.56 o 
  -6   1   7      345.75      363.13     24.34 o 
  -5   1   7      466.55      442.75     30.15 o 
  -4   1   7      343.81      287.01     25.44 o 
  -3   1   7     1180.12     1268.92     66.77 o 
  -2   1   7     5360.88     4735.13    248.75 o 
  -1   1   7     5850.19     5002.33    214.32 o 
   0   1   7      699.37      667.66     40.67 o 
   1   1   7      283.53      264.09     21.28 o 
   2   1   7     1814.92     1611.27     78.37 o 
   3   1   7     3676.31     3544.54    172.58 o 
   4   1   7     7168.65     6463.65    307.31 o 
   5   1   7     2462.34     2181.13    103.64 o 
   6   1   7       22.88      -21.31     17.61 o 
   7   1   7       49.21        3.81     19.14 o 
   8   1   7       71.05       58.24     20.81 o 
   9   1   7      455.28      514.72     49.52 o 
  10   1   7     1519.54     1709.16    106.90 o 
  11   1   7       54.46       16.14     30.99 o 
  12   1   7      662.22      832.49     82.32 o 
  13   1   7       30.26       35.41     42.14 o 
  14   1   7      303.93      397.42     74.90 o 
  15   1   7     1015.37     1374.78    171.14 o 
 -20   2   7      147.68      133.05     51.73 o 
 -19   2   7       99.27      108.49     47.56 o 
 -18   2   7      106.37       72.80     43.56 o 
 -17   2   7      126.19       80.98     33.02 o 
 -16   2   7     1224.14     1055.82     76.40 o 
 -15   2   7     1851.08     1642.93    100.01 o 
 -14   2   7      106.37       75.42     27.45 o 
 -13   2   7       88.91       84.68     26.25 o 
 -12   2   7     4447.97     3706.37    186.13 o 
 -11   2   7     1056.93      927.40     55.04 o 
 -10   2   7      153.69      142.06     20.29 o 
  -9   2   7      551.23      488.00     36.21 o 
  -8   2   7      955.06      774.67     44.41 o 
  -7   2   7     2518.43     2285.70    119.51 o 
  -6   2   7       32.51       19.17     10.95 o 
  -5   2   7      294.07      239.80     36.75 o 
  -4   2   7     3850.00     3901.32    289.78 o 
  -3   2   7    17923.38    17712.76    737.49 o 
  -2   2   7     2127.29     2097.14    104.25 o 
  -1   2   7     2404.61     2271.58    139.24 o 
   0   2   7      156.15      152.79     18.15 o 
   1   2   7     6529.59     6219.22    328.52 o 
   2   2   7      663.76      616.13     47.36 o 
   3   2   7     3076.77     2887.35    129.99 o 
   4   2   7       99.35       58.42     17.01 o 
   5   2   7     1499.24     1411.05     73.57 o 
   6   2   7      743.46      686.64     46.05 o 
   7   2   7      188.93      178.86     40.55 o 
   8   2   7       33.28       21.80     25.76 o 
   9   2   7      571.73      615.23     55.04 o 
  10   2   7      122.22      148.33     40.56 o 
  11   2   7     2115.97     2267.24    132.19 o 
  12   2   7      413.64      464.56     59.15 o 
  13   2   7      632.09      658.44     71.60 o 
  14   2   7       18.19      -16.40     72.34 o 
 -19   3   7     1275.10     1567.68    121.91 o 
 -18   3   7      476.36      512.99     56.41 o 
 -17   3   7     1302.22     1371.47    133.77 o 
 -16   3   7     2813.44     2657.29    145.17 o 
 -15   3   7      277.63      326.18     63.95 o 
 -14   3   7      223.23      186.79     48.37 o 
 -13   3   7      977.41      925.02     67.40 o 
 -12   3   7        0.19        4.33     22.47 o 
 -11   3   7     1540.34     1393.99     91.59 o 
 -10   3   7      118.45       55.63     20.49 o 
  -9   3   7      532.99      623.94     44.28 o 
  -8   3   7     4859.15     4293.05    232.76 o 
  -7   3   7      163.50       93.16     17.40 o 
  -6   3   7     3563.03     3596.20    186.67 o 
  -5   3   7     3295.55     3557.48    182.06 o 
  -4   3   7     2181.56     2053.94    139.29 o 
  -3   3   7     8221.66     9280.77    424.72 o 
  -2   3   7       30.65       19.32      9.71 o 
  -1   3   7     2496.91     2246.08    143.93 o 
   0   3   7       85.82      146.75     38.24 o 
   1   3   7     3860.24     3580.14    193.92 o 
   2   3   7       80.66       70.94     19.53 o 
   3   3   7       51.47       19.80     17.86 o 
   4   3   7      207.40      173.41     27.40 o 
   5   3   7      269.99      166.96     29.02 o 
   6   3   7        5.80      -31.62     24.61 o 
   7   3   7      333.12      264.67     38.22 o 
   8   3   7     1365.87     1360.07     88.09 o 
   9   3   7        0.43      -16.60     26.51 o 
  10   3   7      312.44      363.79     53.74 o 
  11   3   7     1735.83     1967.25    135.32 o 
  12   3   7       91.61       41.46     35.59 o 
  13   3   7      762.66      828.58    148.17 o 
  14   3   7      607.14      835.35    100.12 o 
 -19   4   7       10.04      160.51     82.34 o 
 -18   4   7     1455.44     1578.85    112.26 o 
 -17   4   7      262.57      230.79     43.95 o 
 -16   4   7       94.66      120.68     34.39 o 
 -15   4   7      236.42      218.04     37.42 o 
 -14   4   7      838.14      726.76     60.87 o 
 -13   4   7      205.13      133.83     31.15 o 
 -12   4   7       18.78       -9.40     23.02 o 
 -11   4   7      466.81      402.44     76.81 o 
 -10   4   7      286.46      249.74     31.65 o 
  -9   4   7       52.60       43.85     21.74 o 
  -8   4   7      952.55      832.89     51.65 o 
  -7   4   7     1782.21     1741.66     83.31 o 
  -6   4   7     5428.96     5204.64    224.60 o 
  -5   4   7        1.13       -2.81     12.76 o 
  -4   4   7       37.80       28.20     14.48 o 
  -3   4   7     8088.45     8422.36    358.24 o 
  -2   4   7      593.60      724.77     46.64 o 
  -1   4   7      896.74      806.68     59.53 o 
   0   4   7     1022.88      785.42     59.44 o 
   1   4   7      155.39      157.16     27.88 o 
   2   4   7      520.68      450.84     43.94 o 
   3   4   7      175.02      154.45     24.00 o 
   4   4   7      229.18      234.87     44.99 o 
   5   4   7      438.63      383.99     40.03 o 
   6   4   7     1118.65     1134.59     98.72 o 
   7   4   7      661.57      581.64     67.83 o 
   8   4   7     2278.84     2084.60    153.01 o 
   9   4   7       90.76       40.43     29.79 o 
  10   4   7       11.70      -33.72     29.08 o 
  11   4   7       75.06        4.44     43.89 o 
  12   4   7      842.46      729.24     90.37 o 
  13   4   7      295.54      414.13     73.29 o 
  14   4   7      280.06      159.65     55.94 o 
 -19   5   7      201.52      180.35     45.48 o 
 -18   5   7      640.59      633.70     66.12 o 
 -17   5   7     1683.74     1782.53    174.55 o 
 -16   5   7      439.56      327.54     48.53 o 
 -15   5   7      252.21      216.20     40.39 o 
 -14   5   7      226.16      161.85     35.09 o 
 -13   5   7     3185.13     2835.87    193.78 o 
 -12   5   7       40.77       -6.48     30.49 o 
 -11   5   7        8.74      -34.60     34.46 o 
 -10   5   7     2131.10     2087.49    128.98 o 
  -9   5   7       99.26       85.70     26.92 o 
  -8   5   7     1558.87     1577.46     90.23 o 
  -7   5   7       20.32       27.02     21.26 o 
  -6   5   7     1419.98     1457.64     73.42 o 
  -5   5   7     3892.66     3832.09    165.94 o 
  -4   5   7      446.22      436.39     32.42 o 
  -3   5   7      325.42      320.78     25.97 o 
  -2   5   7     1840.88     1962.74     91.95 o 
  -1   5   7     4440.91     4308.14    210.10 o 
   0   5   7      583.62      529.36     49.01 o 
   1   5   7     4394.61     4605.12    295.14 o 
   2   5   7       51.78       39.12     26.94 o 
   3   5   7     1232.99     1053.70     77.73 o 
   4   5   7     2003.86     1830.78    118.08 o 
   5   5   7      502.95      502.63     54.12 o 
   6   5   7     5284.62     4797.26    264.66 o 
   7   5   7     2201.02     2092.79    167.37 o 
   8   5   7     1528.95     1681.85    115.85 o 
   9   5   7      760.93      807.65     76.48 o 
  10   5   7      138.59       76.60     60.59 o 
  11   5   7     1823.64     1896.23    157.45 o 
  12   5   7      165.84      166.99     57.86 o 
  13   5   7      904.20      895.05    100.99 o 
 -18   6   7       75.36       21.90     37.47 o 
 -17   6   7       27.42        6.58     30.78 o 
 -16   6   7       86.91       72.63     36.09 o 
 -15   6   7      291.35      268.95     65.20 o 
 -14   6   7        4.42      -40.03     31.63 o 
 -13   6   7       98.16       59.44     30.81 o 
 -12   6   7      374.90      374.09     49.81 o 
 -11   6   7     1040.59     1122.55    140.71 o 
 -10   6   7        2.35       22.20     25.30 o 
  -9   6   7      226.84      185.94     33.39 o 
  -8   6   7     2274.10     2191.16    118.96 o 
  -7   6   7     1501.86     1588.88     92.31 o 
  -6   6   7    12645.41    13211.96    607.02 o 
  -5   6   7      367.60      315.75     29.37 o 
  -4   6   7     5481.15     6113.64    267.56 o 
  -3   6   7      785.02      757.92     46.96 o 
  -2   6   7     1136.77     1220.33     72.07 o 
  -1   6   7      358.72      309.14     30.96 o 
   0   6   7     5574.64     6004.53    321.91 o 
   1   6   7     4198.33     4305.01    235.64 o 
   2   6   7     5850.17     6278.53    333.75 o 
   3   6   7        6.03       28.47     27.95 o 
   4   6   7      141.84       78.12     66.66 o 
   5   6   7       32.95      -19.34     28.42 o 
   6   6   7     2411.15     2527.16    153.67 o 
   7   6   7     1228.14     1242.61    151.91 o 
   8   6   7     7165.33     6245.12    397.71 o 
   9   6   7      598.80      640.78     79.21 o 
  10   6   7       80.19       65.63     45.30 o 
  11   6   7      144.52      175.45     81.37 o 
  12   6   7        5.48       -6.71     45.63 o 
  13   6   7      165.85       97.50     57.16 o 
 -17   7   7       14.29      -33.59     34.03 o 
 -16   7   7      453.76      311.44     69.69 o 
 -15   7   7       78.42       10.89     38.09 o 
 -14   7   7        0.92      -42.23     28.16 o 
 -13   7   7       36.04        7.18     30.11 o 
 -12   7   7     1290.71     1121.23     79.50 o 
 -11   7   7     1708.84     1524.24    162.59 o 
 -10   7   7      702.50      746.34     67.70 o 
  -9   7   7       71.71       50.01     35.14 o 
  -8   7   7     1330.08     1349.09     85.90 o 
  -7   7   7     7486.48     7466.91    355.32 o 
  -6   7   7     1015.14      980.32     67.40 o 
  -5   7   7      200.75      196.14     32.58 o 
  -4   7   7      942.04      971.87     57.79 o 
  -3   7   7     1612.57     1834.35    119.42 o 
  -2   7   7      718.45      750.33     54.26 o 
  -1   7   7       20.04       -1.66     39.47 o 
   0   7   7     1794.02     1862.63    120.33 o 
   1   7   7     4386.04     4724.67    259.17 o 
   2   7   7      903.79      821.17     71.15 o 
   3   7   7     1545.79     1464.14    103.73 o 
   4   7   7      749.62      537.10     67.01 o 
   5   7   7     3300.91     3012.30    192.74 o 
   6   7   7       28.11       -1.01     37.09 o 
   7   7   7     2163.77     1686.84    140.47 o 
   8   7   7       55.85       10.32     39.95 o 
   9   7   7      513.11      413.44     67.31 o 
  10   7   7      394.41      289.87     61.45 o 
  11   7   7       16.44       11.77     50.82 o 
  12   7   7       39.50      -27.20     50.33 o 
 -16   8   7     1098.27     1391.70    131.49 o 
 -15   8   7      527.78      386.67     53.96 o 
 -14   8   7      715.06      704.57     65.00 o 
 -13   8   7      994.75      843.82     71.85 o 
 -12   8   7     2932.85     3201.99    214.77 o 
 -11   8   7      179.79      146.88     36.94 o 
 -10   8   7        1.15        0.84     28.71 o 
  -9   8   7     4202.87     4382.12    248.61 o 
  -8   8   7      934.43      879.42     74.54 o 
  -7   8   7      779.60      815.91     62.46 o 
  -6   8   7       61.35       38.66     31.18 o 
  -5   8   7      827.17      765.18     66.63 o 
  -4   8   7     4174.14     4178.37    246.16 o 
  -3   8   7     1769.69     1885.69    106.63 o 
  -2   8   7      637.04      611.04     60.08 o 
  -1   8   7      565.14      586.27     58.75 o 
   0   8   7     7355.28     8275.87    467.50 o 
   1   8   7      566.46      626.04     62.47 o 
   2   8   7      515.54      582.85     60.97 o 
   3   8   7      315.12      332.99     49.16 o 
   4   8   7      623.61      488.39     55.80 o 
   5   8   7       10.56      -32.08     30.99 o 
   6   8   7      512.43      414.16     66.33 o 
   7   8   7     1976.40     2099.35    168.32 o 
   8   8   7      521.96      491.22     74.86 o 
   9   8   7      393.45      296.20     64.12 o 
  10   8   7       41.78       42.39     46.12 o 
  11   8   7      336.67      289.44     70.05 o 
 -15   9   7      798.52      725.06    131.63 o 
 -14   9   7     1108.99     1125.03     87.19 o 
 -13   9   7     2503.34     2824.09    211.37 o 
 -12   9   7       26.89       20.27     35.86 o 
 -11   9   7      969.71      970.47     76.57 o 
 -10   9   7     3880.92     3846.25    198.98 o 
  -9   9   7      526.81      545.69     54.05 o 
  -8   9   7      583.82      469.59     64.33 o 
  -7   9   7       62.47       14.19     25.02 o 
  -6   9   7        7.31      -48.56     32.37 o 
  -5   9   7      963.79      933.95     78.31 o 
  -4   9   7      495.69      381.37     69.77 o 
  -3   9   7      338.73      324.41     62.58 o 
  -2   9   7     3844.74     3993.31    226.23 o 
  -1   9   7       79.49       35.72     46.54 o 
   0   9   7        0.39        8.60     33.62 o 
   1   9   7      246.98      249.52     47.19 o 
   2   9   7      162.12      144.37     43.19 o 
   3   9   7      272.72      212.22     45.22 o 
   4   9   7      328.83      340.85     61.67 o 
   5   9   7      114.61      121.36     51.85 o 
   6   9   7       79.23       61.36     48.06 o 
   7   9   7      667.10      649.41     82.21 o 
   8   9   7        3.25      -33.40     41.39 o 
   9   9   7       28.36       42.06     47.65 o 
  10   9   7     1342.82     1296.19    132.56 o 
 -14  10   7      783.44      728.42     73.37 o 
 -13  10   7       91.19      124.78     47.88 o 
 -12  10   7      443.47      338.20     55.28 o 
 -11  10   7        2.14      -28.08     37.21 o 
 -10  10   7      134.79      110.20     44.31 o 
  -9  10   7     1545.85     1317.50    139.49 o 
  -8  10   7      149.21      105.97     41.21 o 
  -7  10   7       46.12      -41.31     37.08 o 
  -6  10   7     1430.19     1180.21    141.56 o 
  -5  10   7      907.70     1043.63    114.21 o 
  -4  10   7        2.91      -38.97     48.27 o 
  -3  10   7      550.31      535.87     77.98 o 
  -2  10   7       48.89      -65.16     61.09 o 
  -1  10   7      184.91      101.08     59.22 o 
   0  10   7       42.26       28.73     37.51 o 
   1  10   7        2.53       10.82     35.72 o 
   2  10   7      351.32      365.66     79.90 o 
   3  10   7      586.96      456.92     69.88 o 
   4  10   7       18.95        9.82     43.68 o 
   5  10   7      851.22      717.26     86.87 o 
   6  10   7      136.62       77.53     51.50 o 
   7  10   7       19.58       10.16     47.95 o 
   8  10   7        0.72        2.95     42.37 o 
 -12  11   7      300.23      222.37     72.87 o 
 -11  11   7      522.83      509.70     68.35 o 
 -10  11   7      459.12      492.25     68.18 o 
  -9  11   7        0.17      -30.80     39.45 o 
  -8  11   7       18.47      -66.70     44.47 o 
  -7  11   7        0.41       -0.46     45.33 o 
  -6  11   7        0.04      -36.78     57.77 o 
  -5  11   7       54.11       -6.31     37.94 o 
  -4  11   7     3175.83     3039.03    221.74 o 
  -3  11   7      159.98      193.92     79.49 o 
  -2  11   7     3177.40     3407.19    245.69 o 
  -1  11   7        3.39      -87.59     58.40 o 
   0  11   7      401.52      300.05     74.93 o 
   1  11   7       62.64       32.38     45.41 o 
   2  11   7     1525.61     1423.20    130.55 o 
   3  11   7      499.73      439.66     71.08 o 
   4  11   7     1257.92     1268.96    125.26 o 
   5  11   7      240.38      159.30     55.07 o 
   6  11   7      719.65      643.69    117.47 o 
   7  11   7        0.02      -29.05     65.16 o 
  -9  12   7       91.57       -0.40     50.39 o 
  -8  12   7      394.02      381.55     77.04 o 
  -7  12   7       49.72      147.32     63.44 o 
  -6  12   7       40.12       29.44     56.40 o 
  -5  12   7      761.50      741.55     98.18 o 
  -4  12   7     1156.76     1212.88    158.98 o 
  -3  12   7     2178.10     2098.20    179.66 o 
  -2  12   7        7.92       19.97     64.76 o 
  -1  12   7     1839.36     1799.00    231.25 o 
   0  12   7      331.86      526.71    241.56 o 
   1  12   7     1609.92     1329.98    279.06 o 
   2  12   7      240.34      263.49    102.02 o 
   3  12   7     1675.23     1621.11    145.96 o 
   4  12   7      420.87      543.93     84.61 o 
  -4  13   7       75.77       73.40    164.63 o 
  -3  13   7      616.50      318.49    166.57 o 
  -2  13   7        4.94     -107.62     71.75 o 
  -1  13   7      309.13      304.12    109.84 o 
 -20   0   8     1012.24     1220.74    148.99 o 
 -18   0   8       84.83       19.39     95.98 o 
 -16   0   8      220.68      215.40     66.62 o 
 -14   0   8     3837.57     3732.65    242.41 o 
 -12   0   8    11043.54     9832.80    597.60 o 
 -10   0   8     2083.73     2049.32    140.00 o 
  -8   0   8    12018.76    11050.71   1113.98 o 
  -6   0   8     1336.71     1178.13     82.05 o 
  -4   0   8     2261.04     2181.07    139.70 o 
  -2   0   8     4480.84     4101.51    313.19 o 
   0   0   8     4365.55     4232.06    262.92 o 
   2   0   8      209.64      192.35     30.77 o 
   4   0   8    15564.21    13902.89    835.62 o 
   6   0   8      706.42      689.48     79.16 o 
   8   0   8      181.68      161.66     39.59 o 
  10   0   8      142.38      139.50     59.68 o 
  12   0   8     4340.99     5585.30    449.76 o 
  14   0   8      173.34      398.27    154.32 o 
 -20   1   8      446.38      437.33     64.89 o 
 -19   1   8     1032.37     1209.23    101.22 o 
 -18   1   8       55.76       16.53     40.85 o 
 -17   1   8        0.94      -14.81     35.89 o 
 -16   1   8     1499.89     1484.30     96.22 o 
 -15   1   8     1110.95     1073.85     86.99 o 
 -14   1   8     2843.37     2653.88    141.73 o 
 -13   1   8     4181.07     4000.60    180.84 o 
 -12   1   8      548.65      530.35     39.56 o 
 -11   1   8      443.91      422.92     34.19 o 
 -10   1   8     1541.82     1272.56     67.11 o 
  -9   1   8     1428.04     1390.44     77.08 o 
  -8   1   8     3302.37     3037.81    147.30 o 
  -7   1   8     7265.26     6194.34    290.72 o 
  -6   1   8     5673.53     4872.41    232.50 o 
  -5   1   8      874.62      739.26     40.37 o 
  -4   1   8      244.46      239.78     26.28 o 
  -3   1   8      383.48      239.72     20.94 o 
  -2   1   8     4218.86     3916.03    170.45 o 
  -1   1   8      135.74       93.64     15.18 o 
   0   1   8      414.57      375.38     26.36 o 
   1   1   8      242.24      234.49     21.43 o 
   2   1   8     7989.22     7368.49    316.49 o 
   3   1   8     4713.15     4592.83    201.35 o 
   4   1   8     1735.59     1515.09     83.81 o 
   5   1   8     1443.85     1216.24     67.12 o 
   6   1   8      432.44      425.09     35.82 o 
   7   1   8        3.06      -29.46     23.43 o 
   8   1   8      203.88      137.81     41.60 o 
   9   1   8     1108.45     1073.76     75.71 o 
  10   1   8      295.76      312.15     43.79 o 
  11   1   8     1394.69     1726.91    125.56 o 
  12   1   8      566.04      773.38     92.38 o 
  13   1   8      336.92      501.30     78.46 o 
  14   1   8      288.88      499.79    112.96 o 
 -20   2   8      176.56      315.02     62.70 o 
 -19   2   8        0.42      -42.70     39.27 o 
 -18   2   8      989.48      980.72     88.82 o 
 -17   2   8        2.40      -16.99     28.66 o 
 -16   2   8       86.01       50.06     29.32 o 
 -15   2   8     1058.97     1047.87     74.05 o 
 -14   2   8     1673.37     1631.58     99.88 o 
 -13   2   8       29.66       41.78     34.92 o 
 -12   2   8       26.59       28.47     23.65 o 
 -11   2   8       17.64       -4.47     15.96 o 
 -10   2   8       99.77      111.16     29.03 o 
  -9   2   8      774.72      699.82     43.04 o 
  -8   2   8     1518.47     1519.61     74.51 o 
  -7   2   8     2031.54     1847.83     86.33 o 
  -6   2   8     6902.11     7246.38    684.36 o 
  -5   2   8     8200.13     7044.76    297.77 o 
  -4   2   8     1482.53     1347.73     66.28 o 
  -3   2   8     1700.82     1525.18     81.26 o 
  -2   2   8    14212.68    14608.13    829.77 o 
  -1   2   8       34.57       72.13     19.76 o 
   0   2   8      484.86      467.19     33.84 o 
   1   2   8      693.72      600.92     42.14 o 
   2   2   8      442.30      505.61     43.67 o 
   3   2   8     5581.70     4881.07    213.51 o 
   4   2   8     2868.61     2816.60    127.86 o 
   5   2   8      929.97      704.45     53.98 o 
   6   2   8     3043.55     2747.28    143.91 o 
   7   2   8     2077.32     2019.85    114.50 o 
   8   2   8      852.16      776.30     69.20 o 
   9   2   8       23.68      -22.88     33.91 o 
  10   2   8      422.36      442.44     55.64 o 
  11   2   8       29.77       -5.86     30.39 o 
  12   2   8      671.10      870.52     96.78 o 
  13   2   8      362.61      342.15     70.00 o 
  14   2   8      646.86     1098.66    186.92 o 
 -19   3   8        6.92       49.47     65.70 o 
 -18   3   8      424.82      469.69     53.25 o 
 -17   3   8       59.80       41.30     30.33 o 
 -16   3   8     2436.75     2353.35    132.03 o 
 -15   3   8      323.93      306.62     39.91 o 
 -14   3   8       12.09       -8.51     23.08 o 
 -13   3   8      839.04      773.05     58.88 o 
 -12   3   8     1626.52     1540.58    102.39 o 
 -11   3   8      957.62      853.24     67.73 o 
 -10   3   8     1728.22     1608.31     79.58 o 
  -9   3   8     2637.14     2500.95    129.45 o 
  -8   3   8       35.79        8.46     14.00 o 
  -7   3   8       93.31       67.83     19.25 o 
  -6   3   8     8250.30     8336.78    354.60 o 
  -5   3   8     2048.18     2206.18    110.25 o 
  -4   3   8     7355.14     6922.77    333.85 o 
  -3   3   8    10479.56    10334.24    531.49 o 
  -2   3   8     2380.04     2488.32    186.78 o 
  -1   3   8      178.03       56.24     22.17 o 
   0   3   8       91.65       36.74     21.60 o 
   1   3   8     1925.37     1475.28     91.55 o 
   2   3   8     2700.90     2361.41    121.94 o 
   3   3   8     1597.59     1468.63     84.91 o 
   4   3   8     1192.21     1229.35     76.69 o 
   5   3   8     3179.82     2952.61    151.72 o 
   6   3   8        6.64      -32.51     21.67 o 
   7   3   8       44.04       53.93     29.88 o 
   8   3   8     1642.30     1604.96    112.76 o 
   9   3   8      922.01     1039.20     85.39 o 
  10   3   8      780.27      825.31     76.70 o 
  11   3   8     1405.94     1578.88    117.49 o 
  12   3   8      100.10      185.34     48.08 o 
  13   3   8      547.10      204.37    326.30 o 
 -19   4   8        1.91      -25.44     34.07 o 
 -18   4   8      196.20      292.09     45.44 o 
 -17   4   8     2256.82     2227.10    131.88 o 
 -16   4   8      277.77      254.16     42.53 o 
 -15   4   8      610.46      561.99     53.20 o 
 -14   4   8       32.44       10.38     26.59 o 
 -13   4   8     1815.28     1572.08    104.56 o 
 -12   4   8      580.80      505.08     52.83 o 
 -11   4   8     1577.55     1661.30    111.23 o 
 -10   4   8     1661.75     1432.26    103.90 o 
  -9   4   8      292.11      329.29     50.06 o 
  -8   4   8        5.49        2.09     15.79 o 
  -7   4   8      644.23      623.69     40.76 o 
  -6   4   8     4114.00     3977.24    205.74 o 
  -5   4   8       42.60        7.66     15.22 o 
  -4   4   8      632.88      612.18     38.21 o 
  -3   4   8     9035.20     9117.38    388.31 o 
  -2   4   8     8888.96     8770.67    631.74 o 
  -1   4   8      269.71      317.13     37.32 o 
   0   4   8      473.60      419.61     42.35 o 
   1   4   8     4948.41     4045.47    251.61 o 
   2   4   8     1366.14     1409.75    132.47 o 
   3   4   8        7.64       -7.66     21.85 o 
   4   4   8        4.02       -8.25     26.39 o 
   5   4   8      290.76      275.45     43.16 o 
   6   4   8      137.93      119.01     36.58 o 
   7   4   8       48.00       -0.15     28.91 o 
   8   4   8     1024.88     1067.56     86.87 o 
   9   4   8      741.49      816.38     76.40 o 
  10   4   8       71.39       83.20     39.83 o 
  11   4   8      757.76      849.42     96.73 o 
  12   4   8      173.86      168.57     58.87 o 
  13   4   8     1217.21     1453.51    140.98 o 
 -19   5   8       12.05      -50.21     33.47 o 
 -18   5   8      744.20      765.86     69.24 o 
 -17   5   8      140.54      164.76     39.96 o 
 -16   5   8     4736.37     4640.59    272.93 o 
 -15   5   8        7.71      -40.72     27.15 o 
 -14   5   8       11.39      -15.54     26.65 o 
 -13   5   8      726.12      602.98     73.52 o 
 -12   5   8      100.01       86.95     33.03 o 
 -11   5   8       64.69       20.91     27.44 o 
 -10   5   8      959.14      979.32     67.61 o 
  -9   5   8     1074.96      928.20     63.90 o 
  -8   5   8     1476.24     1435.85     84.87 o 
  -7   5   8     1847.81     1722.26     84.99 o 
  -6   5   8     1105.79     1221.51     65.20 o 
  -5   5   8      160.13      137.37     20.50 o 
  -4   5   8     5290.24     6024.98    256.83 o 
  -3   5   8      183.34      187.36     21.29 o 
  -2   5   8      132.03      225.33     29.81 o 
  -1   5   8       11.72       41.68     28.18 o 
   0   5   8     2695.98     2583.46    149.28 o 
   1   5   8      737.49      695.07     60.84 o 
   2   5   8      295.47      277.78     40.61 o 
   3   5   8        1.30      -52.56     35.04 o 
   4   5   8      149.68      127.07     37.24 o 
   5   5   8      418.95      397.26     51.18 o 
   6   5   8      172.11      127.03     37.47 o 
   7   5   8        0.62        0.39     32.33 o 
   8   5   8    10051.63    10768.65    650.43 o 
   9   5   8        0.23      -43.34     28.89 o 
  10   5   8       29.71        2.68     34.03 o 
  11   5   8        0.50       58.47     34.44 o 
  12   5   8     1756.51     1916.63    198.00 o 
  13   5   8       28.44       53.27     52.17 o 
 -18   6   8     1355.60     1629.87    145.05 o 
 -17   6   8     1645.83     1725.48    203.59 o 
 -16   6   8      676.70      600.84     70.88 o 
 -15   6   8      260.70      363.77     69.49 o 
 -14   6   8      970.61      841.61    104.14 o 
 -13   6   8       19.75        7.72     32.47 o 
 -12   6   8        0.43      -38.48     25.66 o 
 -11   6   8     2193.96     2196.51    120.98 o 
 -10   6   8      409.23      321.33     39.73 o 
  -9   6   8     1956.84     2247.38    142.65 o 
  -8   6   8       17.40       43.57     26.92 o 
  -7   6   8      449.33      349.20     38.35 o 
  -6   6   8     2329.03     2224.83    119.07 o 
  -5   6   8      774.26      744.94     47.81 o 
  -4   6   8     1421.69     1539.97     87.53 o 
  -3   6   8      565.73      545.86     43.37 o 
  -2   6   8     1448.02     1444.55     96.16 o 
  -1   6   8       78.38       20.41     27.92 o 
   0   6   8      531.90      604.81     57.73 o 
   1   6   8      807.51      801.87     69.54 o 
   2   6   8      840.57      817.33     69.42 o 
   3   6   8     2818.33     2529.21    149.13 o 
   4   6   8      190.07      188.67     40.29 o 
   5   6   8      493.44      442.52     56.13 o 
   6   6   8     1238.78     1146.14     96.48 o 
   7   6   8     4932.91     4986.08    276.05 o 
   8   6   8     1364.38     1239.95    115.73 o 
   9   6   8      619.73      533.01     76.93 o 
  10   6   8     2110.29     2066.77    168.44 o 
  11   6   8      183.87      201.67     60.59 o 
  12   6   8        8.26       16.64     50.97 o 
 -17   7   8      153.27      112.11     54.03 o 
 -16   7   8      131.05       52.91     48.55 o 
 -15   7   8       26.36       -4.76     26.58 o 
 -14   7   8      705.94      602.27     60.09 o 
 -13   7   8       59.15        5.92     25.37 o 
 -12   7   8      206.94      160.66     37.96 o 
 -11   7   8      271.14      204.19     37.47 o 
 -10   7   8     4491.09     4611.60    228.89 o 
  -9   7   8     1965.92     2100.87    117.73 o 
  -8   7   8      149.71      136.55     50.65 o 
  -7   7   8      201.41      220.06     42.04 o 
  -6   7   8     2002.42     2172.41    136.29 o 
  -5   7   8      929.67      914.81     98.24 o 
  -4   7   8     4668.28     5274.91    250.77 o 
  -3   7   8      291.35      295.06     42.63 o 
  -2   7   8      585.68      574.07     57.75 o 
  -1   7   8     1386.29     1331.96     95.67 o 
   0   7   8       47.25       86.19     34.55 o 
   1   7   8     3359.79     3477.75    199.86 o 
   2   7   8     1507.05     1477.06    105.74 o 
   3   7   8      192.04      214.18     41.07 o 
   4   7   8       32.64       10.44     36.39 o 
   5   7   8      276.42      224.22     44.90 o 
   6   7   8     2410.64     2500.17    158.60 o 
   7   7   8      227.78      151.58     49.92 o 
   8   7   8     1262.00     1338.86    152.10 o 
   9   7   8      412.24      408.43     71.37 o 
  10   7   8       67.55       23.88     42.04 o 
  11   7   8      333.63      377.44     74.47 o 
 -16   8   8      232.82      158.13     38.31 o 
 -15   8   8       76.21        7.09     39.82 o 
 -14   8   8       14.84      -17.51     32.96 o 
 -13   8   8     1350.49     1196.89     85.56 o 
 -12   8   8      521.04      498.76     63.06 o 
 -11   8   8       42.45       37.45     32.15 o 
 -10   8   8      717.30      688.04     58.98 o 
  -9   8   8     1410.85     1308.65     86.43 o 
  -8   8   8     5273.45     5412.87    298.85 o 
  -7   8   8     2202.24     2265.04    139.39 o 
  -6   8   8      261.49      322.18     46.09 o 
  -5   8   8     2522.28     2773.05    242.29 o 
  -4   8   8      914.55      840.55     89.55 o 
  -3   8   8      632.97      637.59     61.72 o 
  -2   8   8      280.97      216.81     49.68 o 
  -1   8   8      203.32      228.46    108.39 o 
   0   8   8      675.79      600.21     73.67 o 
   1   8   8     3960.24     4086.91    233.04 o 
   2   8   8     1821.82     1801.83    122.47 o 
   3   8   8      189.49      249.09     45.75 o 
   4   8   8     1681.33     1481.71    127.93 o 
   5   8   8     3026.76     2842.70    173.13 o 
   6   8   8     1870.88     1802.31    160.75 o 
   7   8   8     2569.59     2561.41    195.98 o 
   8   8   8       10.14       34.07     45.20 o 
   9   8   8      483.01      429.96     73.80 o 
  10   8   8      211.53      163.41     57.13 o 
 -15   9   8      564.57      421.99     62.65 o 
 -14   9   8     1139.33     1173.58     89.27 o 
 -13   9   8      264.76      173.74     50.27 o 
 -12   9   8     2333.58     2236.98    145.92 o 
 -11   9   8        6.83      -48.96     32.96 o 
 -10   9   8       44.44       29.17     29.39 o 
  -9   9   8      496.11      375.97     51.62 o 
  -8   9   8      647.28      600.30     63.51 o 
  -7   9   8     3948.63     4022.32    231.35 o 
  -6   9   8      169.80      147.69     52.55 o 
  -5   9   8      186.44      144.45     55.57 o 
  -4   9   8      578.30      472.24     72.86 o 
  -3   9   8     1996.02     2267.89    174.59 o 
  -2   9   8      619.77      605.54     64.95 o 
  -1   9   8     2310.95     2390.22    196.82 o 
   0   9   8     2883.10     3191.48    244.40 o 
   1   9   8      436.68      327.01     50.97 o 
   2   9   8      245.72      233.28     47.39 o 
   3   9   8       84.70       12.84     40.07 o 
   4   9   8        1.10      -61.39     68.21 o 
   5   9   8     1779.09     1573.99    138.82 o 
   6   9   8      371.54      289.02     63.93 o 
   7   9   8      439.72      359.99    113.19 o 
   8   9   8        2.34        9.27     42.61 o 
   9   9   8      694.89      644.53     88.99 o 
 -14  10   8      543.19      616.06     75.52 o 
 -13  10   8       71.06       18.48     42.55 o 
 -12  10   8      677.10      785.90    100.33 o 
 -11  10   8     2265.84     2070.10    141.15 o 
 -10  10   8      513.88      623.05     70.63 o 
  -9  10   8      362.12      268.24     48.96 o 
  -8  10   8     1224.83     1049.84    101.82 o 
  -7  10   8      850.10      744.51     89.68 o 
  -6  10   8       84.01       75.08     49.61 o 
  -5  10   8        3.25       72.60     52.91 o 
  -4  10   8       11.10       25.00     54.18 o 
  -3  10   8     2019.63     1616.57    143.82 o 
  -2  10   8      355.86      300.00     79.78 o 
  -1  10   8       68.97        3.07     55.13 o 
   0  10   8      442.88      391.14     61.88 o 
   1  10   8      320.19      379.57     58.83 o 
   2  10   8      419.42      424.46     71.96 o 
   3  10   8      313.35      224.67     59.77 o 
   4  10   8      384.60      407.25     72.77 o 
   5  10   8      226.53      284.69     73.94 o 
   6  10   8      149.15       69.59     49.44 o 
   7  10   8     1099.00     1111.96    115.52 o 
 -12  11   8       46.57       -2.38     44.95 o 
 -11  11   8        0.67       65.69     45.38 o 
 -10  11   8      169.79       99.50     55.99 o 
  -9  11   8       56.02       95.21     57.74 o 
  -8  11   8       20.52      -68.13     45.42 o 
  -7  11   8      119.00       30.93     55.54 o 
  -6  11   8        0.10       50.47     55.05 o 
  -5  11   8       36.63       96.42     58.96 o 
  -4  11   8      155.75      198.11     68.51 o 
  -3  11   8      708.03      822.05    104.61 o 
  -2  11   8      159.41       93.01     65.62 o 
  -1  11   8     1285.28     1154.36    125.09 o 
   0  11   8      124.85      137.16     66.18 o 
   1  11   8      198.19      261.04     72.42 o 
   2  11   8       13.95       69.78     48.12 o 
   3  11   8     1759.42     2001.70    382.18 o 
   4  11   8      486.74      453.43     78.10 o 
   5  11   8      150.65      224.98     64.05 o 
   6  11   8       90.80       63.19     56.05 o 
  -9  12   8       83.23      -19.72     58.68 o 
  -8  12   8       80.18      114.57     66.32 o 
  -7  12   8      374.37      391.83     79.58 o 
  -6  12   8      489.76      291.97    181.02 o 
  -5  12   8      297.43      412.51    119.04 o 
  -4  12   8      284.26      243.18     73.65 o 
  -3  12   8     1109.16     1202.59    130.28 o 
  -2  12   8     1256.60     1389.92    143.94 o 
  -1  12   8      149.47      130.24    116.69 o 
   0  12   8      141.75       66.67     84.11 o 
   1  12   8      241.47      303.56    156.72 o 
   2  12   8       72.61      150.46     96.82 o 
   3  12   8       23.88      -12.63    122.74 o 
 -19   0   9      801.34      763.87    155.91 o 
 -17   0   9       29.33       -5.07     48.83 o 
 -15   0   9     2304.41     2117.86    152.96 o 
 -13   0   9     7423.03     7340.26    453.12 o 
 -11   0   9     4747.86     3971.71    293.74 o 
  -9   0   9        6.50       -5.26     11.71 o 
  -7   0   9    13515.94    13141.45    888.38 o 
  -5   0   9    13434.53    12327.76    737.36 o 
  -3   0   9       77.55       66.19     28.79 o 
  -1   0   9     1162.63      973.50     74.49 o 
   1   0   9     8835.71     8351.24    507.01 o 
   3   0   9      911.85      866.62     72.59 o 
   5   0   9      477.16      321.03     44.79 o 
   7   0   9      318.41      344.42     96.63 o 
   9   0   9      143.49       87.09    105.97 o 
  11   0   9      113.16      219.50     71.65 o 
  13   0   9       66.00       -6.57     78.27 o 
 -20   1   9      515.03      579.84     69.75 o 
 -19   1   9       76.64      108.15     45.24 o 
 -18   1   9      191.11      140.98     45.04 o 
 -17   1   9        0.94        0.68     35.17 o 
 -16   1   9       52.78       56.01     29.74 o 
 -15   1   9      102.77       42.21     30.92 o 
 -14   1   9     2474.86     2389.82    130.33 o 
 -13   1   9     1986.48     1862.09    104.48 o 
 -12   1   9     4607.88     4162.67    187.68 o 
 -11   1   9      151.12      189.78     23.97 o 
 -10   1   9     1369.39     1232.47     79.45 o 
  -9   1   9      357.73      327.68     37.00 o 
  -8   1   9     5256.99     4689.39    223.59 o 
  -7   1   9     3827.21     3853.31    167.01 o 
  -6   1   9    10426.21     8686.18    368.00 o 
  -5   1   9      802.95      824.15     55.62 o 
  -4   1   9      821.13      943.41     56.40 o 
  -3   1   9        0.99        3.58     16.77 o 
  -2   1   9      207.10      179.57     20.05 o 
  -1   1   9      279.48      247.31     23.82 o 
   0   1   9       15.88       10.90     14.78 o 
   1   1   9      261.77      234.87     22.87 o 
   2   1   9     3486.12     3100.88    141.40 o 
   3   1   9     2322.22     2273.50    109.60 o 
   4   1   9      511.84      516.30     50.54 o 
   5   1   9       24.05       -7.89     23.10 o 
   6   1   9     3803.75     3641.02    182.97 o 
   7   1   9      255.75      251.01     35.86 o 
   8   1   9        5.49      -35.45     23.63 o 
   9   1   9     1779.69     1811.36    146.95 o 
  10   1   9      822.25     1002.33    101.27 o 
  11   1   9      221.27      365.88    100.43 o 
  12   1   9      320.41      522.04     80.37 o 
  13   1   9      309.30      458.38     77.40 o 
 -20   2   9      901.66     1144.98    160.50 o 
 -19   2   9       32.44       35.82     43.16 o 
 -18   2   9      266.97      270.35     51.24 o 
 -17   2   9      668.12      678.60     59.12 o 
 -16   2   9        1.63      -28.75     26.40 o 
 -15   2   9        0.99       -3.12     24.17 o 
 -14   2   9        3.20       20.88     24.05 o 
 -13   2   9     6149.95     5769.86    280.72 o 
 -12   2   9     2777.44     2720.50    141.92 o 
 -11   2   9       81.04       38.71     16.58 o 
 -10   2   9      548.25      443.73     33.87 o 
  -9   2   9        3.97       -8.35     20.85 o 
  -8   2   9     1118.12     1060.71    101.49 o 
  -7   2   9     4350.73     3831.51    226.13 o 
  -6   2   9     3484.97     3028.64    195.75 o 
  -5   2   9     2063.44     1631.01     79.22 o 
  -4   2   9     8256.86     7696.95    327.55 o 
  -3   2   9      402.67      322.37     25.79 o 
  -2   2   9     6262.85     5979.14    258.92 o 
  -1   2   9     1556.05     1265.51     63.69 o 
   0   2   9       23.05       14.88     17.60 o 
   1   2   9     3258.73     3177.18    158.61 o 
   2   2   9      234.43      203.99     27.70 o 
   3   2   9      278.13      231.12     33.39 o 
   4   2   9    10802.00     9403.49    441.21 o 
   5   2   9      221.29      150.98     30.64 o 
   6   2   9      718.29      646.70     53.21 o 
   7   2   9     2408.69     2453.79    147.10 o 
   8   2   9     3341.26     3504.80    201.83 o 
   9   2   9      148.52      129.29     39.00 o 
  10   2   9       75.36       48.81     38.12 o 
  11   2   9     1141.25     1219.60    146.73 o 
  12   2   9      129.02      192.58     57.51 o 
  13   2   9      513.18      743.08     99.24 o 
 -20   3   9       39.47       79.13     49.14 o 
 -19   3   9      152.36      169.98     48.88 o 
 -18   3   9      754.31      758.32     65.97 o 
 -17   3   9       53.02        8.59     31.17 o 
 -16   3   9     4365.25     4387.42    220.33 o 
 -15   3   9     1160.13     1096.85     77.73 o 
 -14   3   9     3820.98     3403.66    173.72 o 
 -13   3   9      334.79      303.87     38.47 o 
 -12   3   9      917.93      818.58     75.40 o 
 -11   3   9       36.54       32.15     23.96 o 
 -10   3   9     1216.70     1067.38     70.44 o 
  -9   3   9        8.42       -9.44     19.28 o 
  -8   3   9       55.23       29.86     25.28 o 
  -7   3   9       15.23       -1.85     16.52 o 
  -6   3   9       28.43       19.38     16.76 o 
  -5   3   9      945.22      987.17     59.66 o 
  -4   3   9      143.81      174.45     21.88 o 
  -3   3   9    16991.00    15852.65    728.11 o 
  -2   3   9     1639.81     1337.48     87.91 o 
  -1   3   9     1136.72     1006.90     71.93 o 
   0   3   9     6108.86     5588.62    366.38 o 
   1   3   9     5664.98     5728.85    357.12 o 
   2   3   9     3006.75     2588.44    149.39 o 
   3   3   9     3035.84     2717.58    159.28 o 
   4   3   9      143.37      112.27     37.78 o 
   5   3   9      145.81       94.56     32.70 o 
   6   3   9      376.11      365.46     53.69 o 
   7   3   9      851.45      855.14     72.98 o 
   8   3   9     5626.48     5573.00    304.54 o 
   9   3   9     1110.06     1298.98    100.93 o 
  10   3   9      304.06      388.33     63.16 o 
  11   3   9     2669.68     3335.25    201.54 o 
  12   3   9     3681.66     4465.66    376.99 o 
  13   3   9        2.12       15.14     72.26 o 
 -19   4   9       89.52       96.84     39.55 o 
 -18   4   9        0.38      -41.28     30.38 o 
 -17   4   9      439.12      496.26     57.42 o 
 -16   4   9     1218.64     1116.02     90.90 o 
 -15   4   9      979.08      893.46     69.65 o 
 -14   4   9     3157.70     2963.35    158.08 o 
 -13   4   9       84.28       44.16     22.73 o 
 -12   4   9     4142.46     3738.30    188.09 o 
 -11   4   9      667.96      591.25     63.66 o 
 -10   4   9     3990.85     4087.87    266.99 o 
  -9   4   9       24.47       56.09     38.47 o 
  -8   4   9      256.73      245.51     27.64 o 
  -7   4   9      409.23      372.72     31.96 o 
  -6   4   9     1063.24      954.71     55.37 o 
  -5   4   9       66.59       62.34     24.95 o 
  -4   4   9     3183.71     3048.62    135.92 o 
  -3   4   9     6887.91     6842.00    325.52 o 
  -2   4   9    13411.20    11907.60    706.18 o 
  -1   4   9        2.20       32.43     24.35 o 
   0   4   9     2121.96     2079.93    193.98 o 
   1   4   9      586.61      554.02     52.51 o 
   2   4   9     3594.70     3196.36    231.89 o 
   3   4   9      455.47      362.46     45.92 o 
   4   4   9     1088.73      948.22     76.38 o 
   5   4   9     3157.09     2658.90    157.70 o 
   6   4   9      219.80      202.32     45.15 o 
   7   4   9      576.48      563.33     61.14 o 
   8   4   9       29.98       18.19     33.89 o 
   9   4   9        5.94        1.15     33.36 o 
  10   4   9     2608.01     2909.19    219.03 o 
  11   4   9       73.52       12.65     46.49 o 
  12   4   9       73.90       62.03     53.31 o 
 -19   5   9        0.49      -25.13     35.81 o 
 -18   5   9       13.93      -21.54     31.78 o 
 -17   5   9     2518.76     2576.61    145.77 o 
 -16   5   9      101.23      107.74     60.86 o 
 -15   5   9     1284.30     1192.63     85.17 o 
 -14   5   9      914.72      769.83     78.26 o 
 -13   5   9       61.98       18.22     40.63 o 
 -12   5   9       67.45       85.08     30.96 o 
 -11   5   9      111.39       84.89     31.96 o 
 -10   5   9      127.56      140.87     35.93 o 
  -9   5   9     7460.18     7954.27    375.76 o 
  -8   5   9      212.24      173.97     31.52 o 
  -7   5   9     4909.35     4217.54    188.13 o 
  -6   5   9      679.73      710.00     45.28 o 
  -5   5   9     1474.60     1535.50     79.10 o 
  -4   5   9     1109.37     1043.89     66.61 o 
  -3   5   9    12058.85    11671.28    607.57 o 
  -2   5   9       83.66       93.93     30.43 o 
  -1   5   9     1090.47     1235.60     89.18 o 
   0   5   9      722.15      593.94     65.93 o 
   1   5   9       13.68       19.70     28.06 o 
   2   5   9     2206.96     2007.46    125.64 o 
   3   5   9      130.67       84.32     32.83 o 
   4   5   9     1535.32     1418.44    155.61 o 
   5   5   9     1506.84     1618.56    129.41 o 
   6   5   9      604.69      612.19     70.58 o 
   7   5   9     2327.27     2445.43    175.78 o 
   8   5   9      165.16       80.94     38.19 o 
   9   5   9      155.36      170.87     45.51 o 
  10   5   9       40.46       32.34     55.99 o 
  11   5   9        1.68       10.62     47.50 o 
  12   5   9       10.14      -64.09     42.72 o 
 -18   6   9      367.41      491.50     79.32 o 
 -17   6   9       48.23      114.49     75.92 o 
 -16   6   9     1492.74     1623.78    121.88 o 
 -15   6   9        3.82      -19.02     15.66 o 
 -14   6   9      342.83      375.71     53.18 o 
 -13   6   9       19.43        9.46     28.18 o 
 -12   6   9       16.36        4.49     26.85 o 
 -11   6   9       15.51      -23.35     24.76 o 
 -10   6   9     9223.94     9099.91    431.39 o 
  -9   6   9     1233.14     1286.36     90.25 o 
  -8   6   9     5422.29     5386.02    262.55 o 
  -7   6   9      190.39      136.99     30.27 o 
  -6   6   9     1273.60     1115.89     69.66 o 
  -5   6   9      435.65      362.97     35.99 o 
  -4   6   9     1984.28     2239.37    117.74 o 
  -3   6   9      407.01      515.13     53.23 o 
  -2   6   9     2900.75     2937.16    169.60 o 
  -1   6   9     2511.82     2641.09    154.30 o 
   0   6   9      151.79      110.82     35.31 o 
   1   6   9        0.30      -25.27     29.03 o 
   2   6   9       14.32        4.28     28.75 o 
   3   6   9      118.71       34.99     42.53 o 
   4   6   9     1605.93     1496.79    108.70 o 
   5   6   9     3164.21     2956.63    176.08 o 
   6   6   9      118.96      122.84     42.56 o 
   7   6   9      987.02      962.88    101.50 o 
   8   6   9      915.68      945.50    102.65 o 
   9   6   9        7.58       36.94     43.13 o 
  10   6   9       12.90      -45.04     39.50 o 
  11   6   9      186.67      166.87     67.73 o 
 -17   7   9      117.16       29.36     31.31 o 
 -16   7   9        4.18       -8.01     24.16 o 
 -15   7   9      160.48      119.25     40.13 o 
 -14   7   9        2.83      -45.23     30.15 o 
 -13   7   9     1138.33      962.85    118.21 o 
 -12   7   9      249.54      203.50     39.36 o 
 -11   7   9     1130.18     1076.09     76.82 o 
 -10   7   9      655.37      671.99     57.59 o 
  -9   7   9     2760.59     2832.60    150.09 o 
  -8   7   9      108.90       97.88     33.38 o 
  -7   7   9      519.69      410.53     48.09 o 
  -6   7   9        4.39      -19.56     33.43 o 
  -5   7   9       51.08       49.08     30.31 o 
  -4   7   9      386.34      420.81     49.44 o 
  -3   7   9     1054.76     1062.46     84.28 o 
  -2   7   9     4093.33     4119.21    232.23 o 
  -1   7   9       78.96       47.46     32.85 o 
   0   7   9     1489.68     1447.62    105.24 o 
   1   7   9     1571.05     1529.64    109.04 o 
   2   7   9      224.54      246.85     44.51 o 
   3   7   9      896.98      798.02     71.94 o 
   4   7   9      260.28      168.14     43.21 o 
   5   7   9      331.86      324.14     54.42 o 
   6   7   9      327.35      319.05     52.28 o 
   7   7   9       41.88      160.39     63.16 o 
   8   7   9      382.31      448.97     73.16 o 
   9   7   9      602.26      526.57     79.29 o 
  10   7   9        0.79        0.97     44.95 o 
 -16   8   9       22.09      -19.15     36.77 o 
 -15   8   9        3.51      -28.95     34.76 o 
 -14   8   9       33.61       42.64     37.80 o 
 -13   8   9       43.91       13.72     31.15 o 
 -12   8   9      401.18      309.48     51.26 o 
 -11   8   9      808.70      581.12     64.07 o 
 -10   8   9      656.16      582.00     61.43 o 
  -9   8   9       74.68       83.51     35.33 o 
  -8   8   9     2688.62     2737.84    214.78 o 
  -7   8   9       75.25       58.12     64.47 o 
  -6   8   9      273.74      284.26     92.47 o 
  -5   8   9      945.94      895.45     95.38 o 
  -4   8   9     4865.46     5502.03    352.53 o 
  -3   8   9      386.20      400.83     52.78 o 
  -2   8   9      497.25      451.55     55.39 o 
  -1   8   9      955.54     1063.61     87.59 o 
   0   8   9       82.05      122.89     38.64 o 
   1   8   9      508.89      555.88     63.59 o 
   2   8   9      673.66      718.68     70.68 o 
   3   8   9      286.11      270.91     49.20 o 
   4   8   9     2256.09     2056.00    159.49 o 
   5   8   9     2720.29     2744.27    174.83 o 
   6   8   9       13.32       37.97     56.53 o 
   7   8   9      578.80      606.87     81.98 o 
   8   8   9      381.58      373.87     79.95 o 
   9   8   9        5.58        5.41     46.44 o 
 -15   9   9      180.33      114.98     47.76 o 
 -14   9   9       33.42       82.52     70.65 o 
 -13   9   9       12.28      -11.90     35.94 o 
 -12   9   9       99.23       57.17     56.92 o 
 -11   9   9       53.52       38.75     35.99 o 
 -10   9   9     1027.40      996.10     85.33 o 
  -9   9   9       66.35       23.55     42.41 o 
  -8   9   9     1584.04     1434.18    126.02 o 
  -7   9   9       76.35       37.86     47.15 o 
  -6   9   9     1978.76     2027.40    188.35 o 
  -5   9   9      283.64      197.95     59.24 o 
  -4   9   9      483.58      273.59     68.01 o 
  -3   9   9      266.02      172.72     61.00 o 
  -2   9   9     1507.14     1435.05    109.56 o 
  -1   9   9      226.94      138.16     40.54 o 
   0   9   9      666.18      712.94     74.21 o 
   1   9   9     3302.89     3402.43    201.49 o 
   2   9   9     1108.98     1029.63     89.96 o 
   3   9   9      845.62      653.27     71.54 o 
   4   9   9      354.40      284.60     67.22 o 
   5   9   9        9.11       17.34     44.08 o 
   6   9   9     3946.81     4057.88    279.26 o 
   7   9   9       15.05       -9.68     43.60 o 
   8   9   9       25.64       66.03     50.76 o 
 -13  10   9     1738.63     1667.75    123.67 o 
 -12  10   9       19.44       77.84     69.07 o 
 -11  10   9      173.76      120.63     38.77 o 
 -10  10   9       10.86      -22.29     38.90 o 
  -9  10   9      416.50      320.17     66.45 o 
  -8  10   9      698.12      596.00     80.45 o 
  -7  10   9      198.90      212.82     63.82 o 
  -6  10   9       61.27       52.57     52.42 o 
  -5  10   9     1378.39     1318.79    134.98 o 
  -4  10   9       82.81      115.22     91.50 o 
  -3  10   9       72.70      119.23     64.12 o 
  -2  10   9     1802.87     1708.71    153.05 o 
  -1  10   9     1669.90     1795.14    160.32 o 
   0  10   9     1509.91     1284.36    104.85 o 
   1  10   9      496.63      431.33     70.38 o 
   2  10   9      647.98      626.09     84.84 o 
   3  10   9     1016.86     1019.57    107.85 o 
   4  10   9      108.32       65.13     52.87 o 
   5  10   9      217.71      218.35     62.52 o 
   6  10   9       32.38       77.81     63.63 o 
   7  10   9      201.60       20.94     50.36 o 
 -11  11   9       58.08        1.30     51.49 o 
 -10  11   9      219.03      150.35     83.07 o 
  -9  11   9      196.00       90.38     51.22 o 
  -8  11   9      162.69      164.64     60.85 o 
  -7  11   9       12.64       41.02     55.41 o 
  -6  11   9     1543.87     1409.30    135.01 o 
  -5  11   9      294.15      277.73     83.80 o 
  -4  11   9     1919.61     1918.65    168.77 o 
  -3  11   9      258.33      241.31     74.26 o 
  -2  11   9      299.24      216.72     75.19 o 
  -1  11   9      845.32      915.20    138.29 o 
   0  11   9     1592.82     1502.53    147.01 o 
   1  11   9       73.32      200.02     93.51 o 
   2  11   9      138.12      199.91     62.85 o 
   3  11   9      380.62      323.23     69.59 o 
   4  11   9       76.37       33.01     53.84 o 
  -8  12   9       12.65      -60.80     40.53 o 
  -7  12   9     2954.96     2750.52    217.95 o 
  -6  12   9       45.94        1.81     88.52 o 
  -5  12   9     1141.51     1071.80    148.18 o 
  -4  12   9      461.12      316.56     81.93 o 
  -3  12   9       61.65       63.91     70.86 o 
  -2  12   9       25.93      -67.29     66.02 o 
  -1  12   9      237.64      264.83    102.75 o 
   0  12   9       95.17      -62.17     83.95 o 
   1  12   9      319.90      376.55    109.87 o 
 -20   0  10      125.98      187.95     77.13 o 
 -18   0  10      350.72      376.34     83.08 o 
 -16   0  10      127.56      143.02     59.33 o 
 -14   0  10     3783.68     3895.07    252.05 o 
 -12   0  10      912.11      878.05     78.48 o 
 -10   0  10     2302.86     2125.18    182.65 o 
  -8   0  10      284.91      226.66     32.74 o 
  -6   0  10    12112.18    11131.96    664.02 o 
  -4   0  10     1669.25     1496.67    104.51 o 
  -2   0  10      783.74      681.65     59.85 o 
   0   0  10     5062.28     4966.90    375.43 o 
   2   0  10     1122.57      953.90     78.44 o 
   4   0  10     5742.35     5192.10    325.77 o 
   6   0  10      555.79      466.98     72.81 o 
   8   0  10     2075.23     1914.17    186.20 o 
  10   0  10        0.50      -35.93     63.87 o 
  12   0  10       70.99      205.21    100.17 o 
 -20   1  10      347.89      493.36     64.45 o 
 -19   1  10      274.74      253.78     74.09 o 
 -18   1  10       13.01      -51.83     35.91 o 
 -17   1  10       51.25       23.66     37.71 o 
 -16   1  10      184.67      240.95     43.04 o 
 -15   1  10      815.51      774.42     61.46 o 
 -14   1  10      381.89      367.31     45.61 o 
 -13   1  10        5.34       -0.27     19.52 o 
 -12   1  10      410.53      406.51     35.98 o 
 -11   1  10     2239.32     2077.69    112.77 o 
 -10   1  10      143.49      136.33     23.84 o 
  -9   1  10     1308.07     1162.67     70.36 o 
  -8   1  10       73.78       40.56     16.76 o 
  -7   1  10     6879.03     5346.11    249.89 o 
  -6   1  10      926.22      987.76    112.38 o 
  -5   1  10     6322.10     5355.47    288.48 o 
  -4   1  10     2068.63     1857.52     97.59 o 
  -3   1  10      705.22      850.11     61.98 o 
  -2   1  10       23.53       17.75     15.01 o 
  -1   1  10     2411.84     2313.58    107.91 o 
   0   1  10     2574.30     2538.69    117.66 o 
   1   1  10     6555.46     5967.56    260.73 o 
   2   1  10     1376.99     1289.52     68.11 o 
   3   1  10     2424.52     2210.39    117.05 o 
   4   1  10      476.27      361.42     39.22 o 
   5   1  10      819.64      695.89     54.90 o 
   6   1  10      196.33      236.30     44.98 o 
   7   1  10     2137.09     2100.65    133.11 o 
   8   1  10      887.61      822.00     87.47 o 
   9   1  10      234.54      161.68     43.27 o 
  10   1  10     1121.34     1086.25    168.40 o 
  11   1  10       73.03      145.27     51.80 o 
  12   1  10      129.00      338.57     68.10 o 
 -20   2  10       91.26      162.46     48.53 o 
 -19   2  10       22.75      -48.25     38.80 o 
 -18   2  10       37.04       65.09     40.98 o 
 -17   2  10      804.81      914.83     71.03 o 
 -16   2  10     1273.58     1176.68     81.90 o 
 -15   2  10      117.34      121.99     31.79 o 
 -14   2  10       18.72       49.60     26.88 o 
 -13   2  10     2356.56     2321.15    126.38 o 
 -12   2  10     1835.64     1641.49    122.21 o 
 -11   2  10     3511.78     3396.89    154.86 o 
 -10   2  10     1433.96     1282.71     72.90 o 
  -9   2  10      870.47      686.42     47.49 o 
  -8   2  10       21.18       65.67     21.71 o 
  -7   2  10     1009.14      981.91    150.08 o 
  -6   2  10      761.44      613.70     40.65 o 
  -5   2  10      680.41      611.88     46.33 o 
  -4   2  10      877.73     1043.66     67.82 o 
  -3   2  10     1389.38     1387.94     78.44 o 
  -2   2  10      145.81      123.01     18.15 o 
  -1   2  10        7.50      -19.77     13.18 o 
   0   2  10     3927.29     3446.82    170.54 o 
   1   2  10      111.83       61.25     28.09 o 
   2   2  10     4420.26     3905.15    194.06 o 
   3   2  10     3017.22     2582.29    134.37 o 
   4   2  10       90.92       -7.32     23.90 o 
   5   2  10        7.12      -18.11     25.44 o 
   6   2  10     1410.59     1331.65     97.01 o 
   7   2  10     3777.15     3689.36    210.53 o 
   8   2  10      304.70      328.42     49.01 o 
   9   2  10     1137.19     1219.13    114.45 o 
  10   2  10      281.37      351.33     64.44 o 
  11   2  10        5.64      -12.44     38.06 o 
  12   2  10      278.32      348.66     98.52 o 
 -19   3  10        0.84      -31.88     46.52 o 
 -18   3  10        3.23       -9.80     36.28 o 
 -17   3  10     2095.94     2204.77    129.69 o 
 -16   3  10      425.24      490.90     62.03 o 
 -15   3  10     2201.33     2059.92    119.87 o 
 -14   3  10     1703.16     1495.92     93.92 o 
 -13   3  10     3845.12     3714.11    242.02 o 
 -12   3  10      301.27      301.19     37.48 o 
 -11   3  10      104.31       76.59     27.01 o 
 -10   3  10     1182.67     1094.70     71.56 o 
  -9   3  10       39.24       21.44     19.29 o 
  -8   3  10     1273.63     1182.28     81.40 o 
  -7   3  10     3832.70     3349.91    202.16 o 
  -6   3  10     1181.42     1240.40     71.64 o 
  -5   3  10     1650.58     1385.35     80.79 o 
  -4   3  10     1639.77     1562.78     78.75 o 
  -3   3  10      397.76      257.62     30.72 o 
  -2   3  10      497.79      510.72     43.10 o 
  -1   3  10     1103.05      893.69     68.89 o 
   0   3  10      884.37      849.18     66.56 o 
   1   3  10     1687.89     1660.67    108.94 o 
   2   3  10       77.96       22.13     23.83 o 
   3   3  10     1674.64     1564.15    106.67 o 
   4   3  10       24.03        4.23     29.54 o 
   5   3  10     1407.89     1342.94     96.48 o 
   6   3  10        3.60      -37.41     24.94 o 
   7   3  10       39.98       27.95     55.79 o 
   8   3  10      330.62      359.39     51.53 o 
   9   3  10     1144.62     1233.62     98.70 o 
  10   3  10     2121.77     2665.69    198.27 o 
  11   3  10      315.88      420.56     72.61 o 
  12   3  10      248.02      264.83     84.30 o 
 -19   4  10      112.11      114.32     42.39 o 
 -18   4  10      229.85      239.73     45.43 o 
 -17   4  10        1.01      -17.49     30.78 o 
 -16   4  10      368.47      344.80     62.06 o 
 -15   4  10     4223.83     4230.34    214.05 o 
 -14   4  10      228.54      198.60     35.88 o 
 -13   4  10      494.42      527.88     50.63 o 
 -12   4  10      116.34       67.30     27.57 o 
 -11   4  10     1879.00     1976.01    150.36 o 
 -10   4  10     2447.32     2300.10    231.85 o 
  -9   4  10      416.98      392.65     40.88 o 
  -8   4  10       85.08       85.15     22.91 o 
  -7   4  10     1751.50     1523.68     79.55 o 
  -6   4  10       37.31       31.09     19.82 o 
  -5   4  10     1170.48     1119.68     62.30 o 
  -4   4  10      172.85      108.29     24.08 o 
  -3   4  10    12064.14    11058.05    796.25 o 
  -2   4  10     2069.16     1798.85    113.32 o 
  -1   4  10     6237.59     5453.45    293.57 o 
   0   4  10       24.73        0.02     26.19 o 
   1   4  10     3158.87     3217.07    213.00 o 
   2   4  10       23.00        8.70     28.13 o 
   3   4  10       35.37       26.11     34.33 o 
   4   4  10      892.28      760.15     68.67 o 
   5   4  10       26.56      -21.46     28.71 o 
   6   4  10       47.66      -15.16     30.04 o 
   7   4  10      998.54     1003.92     85.33 o 
   8   4  10        5.40      -28.68     31.90 o 
   9   4  10      162.85      167.52     45.81 o 
  10   4  10      114.35       66.51     41.46 o 
  11   4  10      941.12     1060.37    141.79 o 
  12   4  10      841.92     1004.35    149.69 o 
 -19   5  10      181.25      190.69     47.46 o 
 -18   5  10       16.50       -5.60     32.73 o 
 -17   5  10      341.43      332.33     47.23 o 
 -16   5  10      325.81      296.41     45.24 o 
 -15   5  10       11.25      -21.17     26.72 o 
 -14   5  10      173.13      158.30     52.97 o 
 -13   5  10      164.51      137.35     47.39 o 
 -12   5  10      760.20      749.22     69.94 o 
 -11   5  10      324.81      448.21     53.23 o 
 -10   5  10     4519.61     4328.87    216.60 o 
  -9   5  10     1910.57     1953.28    109.81 o 
  -8   5  10     1008.71      945.31     66.20 o 
  -7   5  10      201.08      168.06     25.86 o 
  -6   5  10      610.75      639.35     44.41 o 
  -5   5  10        6.12        6.41     19.51 o 
  -4   5  10      101.45      114.95     24.92 o 
  -3   5  10       13.27      -27.98     26.20 o 
  -2   5  10     7742.60     7748.31    409.71 o 
  -1   5  10      299.76      322.74     54.29 o 
   0   5  10     5814.56     5240.54    284.75 o 
   1   5  10      782.14      653.22     68.94 o 
   2   5  10     2149.40     2026.57    180.14 o 
   3   5  10     1183.02     1110.71     99.98 o 
   4   5  10     3284.42     3302.53    249.93 o 
   5   5  10        2.42       25.21     67.32 o 
   6   5  10       64.35        4.60     33.91 o 
   7   5  10      326.99      352.16     51.11 o 
   8   5  10      415.56      325.62     53.28 o 
   9   5  10        6.90        9.23     35.35 o 
  10   5  10      492.55      514.76     78.79 o 
  11   5  10        9.10        8.43     51.65 o 
 -18   6  10       70.24       62.36     50.27 o 
 -17   6  10       91.84      118.04     41.61 o 
 -16   6  10       28.83       24.21     34.32 o 
 -15   6  10       30.98       -7.77     24.79 o 
 -14   6  10       47.54       46.36     32.45 o 
 -13   6  10      226.22      194.66     37.41 o 
 -12   6  10     1054.09      945.60     71.04 o 
 -11   6  10        9.09      -13.66     27.54 o 
 -10   6  10      958.85     1113.29     76.27 o 
  -9   6  10     3986.63     3752.77    216.74 o 
  -8   6  10      822.79      795.86     67.83 o 
  -7   6  10     3046.57     3231.20    214.60 o 
  -6   6  10     2065.83     2215.09    118.67 o 
  -5   6  10      537.47      595.58     70.06 o 
  -4   6  10      423.03      498.46     61.48 o 
  -3   6  10     5730.60     5537.05    302.56 o 
  -2   6  10     1098.04     1110.54     87.72 o 
  -1   6  10     3909.98     3854.27    219.13 o 
   0   6  10     1143.70     1138.98     88.82 o 
   1   6  10       80.05      126.92     36.32 o 
   2   6  10      129.82      123.99     44.58 o 
   3   6  10     1567.25     1485.33    109.94 o 
   4   6  10      387.14      373.06     54.09 o 
   5   6  10     3115.92     2865.88    183.79 o 
   6   6  10       11.13        4.97     34.07 o 
   7   6  10      156.80      132.41     41.57 o 
   8   6  10       85.71       32.45     32.12 o 
   9   6  10      333.87      177.42    126.21 o 
  10   6  10       64.57       76.37     43.73 o 
 -17   7  10     1000.23     1180.38    134.38 o 
 -16   7  10      253.38      244.79     52.85 o 
 -15   7  10        1.44      -39.88     32.48 o 
 -14   7  10       57.81       20.22     32.84 o 
 -13   7  10      226.34      229.57     53.48 o 
 -12   7  10      200.38      176.28     38.07 o 
 -11   7  10      408.78      360.01     45.79 o 
 -10   7  10      145.90      113.31     41.32 o 
  -9   7  10        0.74      -42.55     28.36 o 
  -8   7  10     2408.79     2414.51    144.53 o 
  -7   7  10      310.80      198.35     39.18 o 
  -6   7  10     1340.65     1184.46    108.28 o 
  -5   7  10      160.47      189.97     60.69 o 
  -4   7  10     4267.86     4429.81    248.86 o 
  -3   7  10      407.07      365.47     49.96 o 
  -2   7  10     2718.09     2840.10    169.81 o 
  -1   7  10     2454.78     2271.43    145.61 o 
   0   7  10      116.61      105.65     37.53 o 
   1   7  10      273.84      221.64     46.29 o 
   2   7  10        6.56       -9.92     31.49 o 
   3   7  10      762.38      829.88     89.22 o 
   4   7  10     1576.19     1449.17    118.93 o 
   5   7  10      123.38      153.89     45.51 o 
   6   7  10     2957.98     2956.93    181.99 o 
   7   7  10       44.91       32.55     43.67 o 
   8   7  10      150.64       85.46     67.03 o 
   9   7  10       92.58       55.05     48.09 o 
 -16   8  10       12.47       -5.32     34.87 o 
 -15   8  10       10.99        4.97     31.70 o 
 -14   8  10        0.05      -39.61     32.94 o 
 -13   8  10     1030.47      971.33     84.95 o 
 -12   8  10      186.35      109.40     41.48 o 
 -11   8  10      710.00      761.31     72.72 o 
 -10   8  10     2677.64     2464.15    153.73 o 
  -9   8  10     1707.91     1682.62    117.14 o 
  -8   8  10      533.98      545.12     74.44 o 
  -7   8  10      742.22      724.41     84.65 o 
  -6   8  10      279.58      315.36     60.35 o 
  -5   8  10        4.51       -9.90     46.81 o 
  -4   8  10      107.94       93.99     53.76 o 
  -3   8  10       91.73       53.51     37.20 o 
  -2   8  10      307.84      229.30     45.52 o 
  -1   8  10      934.18      944.97     84.40 o 
   0   8  10      175.95      130.14     42.52 o 
   1   8  10       75.37       60.13     41.49 o 
   2   8  10       15.28      -24.19     35.18 o 
   3   8  10     1291.62     1100.88    109.09 o 
   4   8  10       37.48        7.45     37.47 o 
   5   8  10      740.95      728.84     76.74 o 
   6   8  10      730.63      557.92     83.38 o 
   7   8  10       33.96      182.41     58.05 o 
   8   8  10      556.97      517.07    128.10 o 
 -15   9  10       10.77        3.00     34.70 o 
 -14   9  10     1700.96     1526.94    216.15 o 
 -13   9  10       23.97       32.09     39.08 o 
 -12   9  10      170.41      263.03     48.63 o 
 -11   9  10     2827.62     2547.96    160.68 o 
 -10   9  10       29.21        7.67     35.35 o 
  -9   9  10      348.28      213.18     55.44 o 
  -8   9  10       75.60        5.13     46.34 o 
  -7   9  10      612.99      672.58     86.39 o 
  -6   9  10     2072.59     2041.56    166.91 o 
  -5   9  10     2494.54     2279.77    181.59 o 
  -4   9  10      130.77       43.27     55.12 o 
  -3   9  10      172.87      172.21     99.21 o 
  -2   9  10      366.91      302.10     69.59 o 
  -1   9  10      490.08      451.04     61.10 o 
   0   9  10       71.09       59.33     40.45 o 
   1   9  10     2387.60     2299.95    155.30 o 
   2   9  10     1748.11     1740.81    127.76 o 
   3   9  10      937.85      987.39     89.46 o 
   4   9  10       13.08      -24.70     45.20 o 
   5   9  10      794.40      747.58     94.69 o 
   6   9  10       32.34      -24.47     44.18 o 
   7   9  10      360.72      546.71    102.70 o 
 -13  10  10      886.08      897.95    101.68 o 
 -12  10  10     2003.35     1804.54    156.57 o 
 -11  10  10      340.94      379.48     90.84 o 
 -10  10  10        4.78      -59.82     39.88 o 
  -9  10  10      139.74       91.72     51.70 o 
  -8  10  10       35.94      -67.18     45.99 o 
  -7  10  10      945.54      868.78    100.97 o 
  -6  10  10      189.48      334.01     90.44 o 
  -5  10  10     2505.61     2393.89    192.32 o 
  -4  10  10     3172.87     3345.80    239.97 o 
  -3  10  10       49.40       -8.59     60.16 o 
  -2  10  10       38.65       90.53     77.25 o 
  -1  10  10        9.80      -20.77     54.81 o 
   0  10  10     2058.10     1899.88    159.13 o 
   1  10  10        2.86       18.53     68.90 o 
   2  10  10       25.72       73.51     67.74 o 
   3  10  10      205.25      183.45     77.17 o 
   4  10  10        7.59       47.02     50.90 o 
   5  10  10      441.21      390.27     72.92 o 
 -11  11  10       61.19       33.13     47.47 o 
 -10  11  10       21.72       -2.49     52.45 o 
  -9  11  10       39.70       77.41     57.68 o 
  -8  11  10      454.24      546.77    164.29 o 
  -7  11  10      488.13      659.39    216.53 o 
  -6  11  10       12.82       53.87    105.27 o 
  -5  11  10      492.38      477.78    100.82 o 
  -4  11  10      342.68      261.93     76.99 o 
  -3  11  10     1545.35     1587.19    152.06 o 
  -2  11  10       33.83       25.15     64.33 o 
  -1  11  10     1183.11     1225.56    133.97 o 
   0  11  10      113.95      144.82     71.48 o 
   1  11  10     3243.45     2498.44    256.97 o 
   2  11  10        0.55       68.66     52.94 o 
   3  11  10      679.57      486.12    151.08 o 
  -7  12  10       25.48       23.11     84.12 o 
  -6  12  10     1838.99     1605.73    154.51 o 
  -5  12  10      232.96      243.00     80.92 o 
  -4  12  10      907.29      930.66    120.49 o 
  -3  12  10       80.15       53.29     76.99 o 
  -2  12  10      351.79      246.44     87.27 o 
  -1  12  10     1125.69     1162.46    173.33 o 
 -19   0  11       95.25       14.00     76.81 o 
 -17   0  11     2793.08     2835.40    253.81 o 
 -15   0  11     1305.94     1398.31    183.22 o 
 -13   0  11      357.83      423.34     53.48 o 
 -11   0  11     4055.46     3638.23    290.19 o 
  -9   0  11    10220.99    11136.14   1195.02 o 
  -7   0  11      750.60      773.80    120.96 o 
  -5   0  11    10131.33     8716.62    527.03 o 
  -3   0  11      340.82      330.84     41.67 o 
  -1   0  11     8286.77     7327.34    448.32 o 
   1   0  11      251.07      243.47     36.69 o 
   3   0  11     9224.54     9118.28    553.73 o 
   5   0  11      269.47      207.38     53.48 o 
   7   0  11     2755.40     2758.70    233.22 o 
   9   0  11     1107.70     1350.92    211.87 o 
  11   0  11       27.61      -21.34     74.04 o 
 -20   1  11      105.52      151.15     53.00 o 
 -19   1  11      620.42      608.36     68.73 o 
 -18   1  11        6.53       -6.09     37.75 o 
 -17   1  11       57.65       51.70     48.10 o 
 -16   1  11      715.49      746.25     64.94 o 
 -15   1  11     2310.22     2320.90    129.71 o 
 -14   1  11       25.28       -9.98     25.17 o 
 -13   1  11      754.07      667.79     47.68 o 
 -12   1  11       11.11      -20.36     18.01 o 
 -11   1  11      197.92      172.03     38.70 o 
 -10   1  11      335.35      277.16     32.17 o 
  -9   1  11      344.89      444.00     68.59 o 
  -8   1  11     2869.01     2720.50    125.21 o 
  -7   1  11     9882.06     8082.33    420.11 o 
  -6   1  11       10.16       -0.34     16.59 o 
  -5   1  11       33.23       14.57     14.72 o 
  -4   1  11     1388.96     1351.76     78.59 o 
  -3   1  11      299.12      241.00     27.76 o 
  -2   1  11      600.85      514.47     39.75 o 
  -1   1  11      541.53      558.32     55.33 o 
   0   1  11      403.04      360.97     29.92 o 
   1   1  11      291.47      305.39     33.36 o 
   2   1  11     3784.46     3394.40    171.57 o 
   3   1  11     5378.17     5117.77    249.30 o 
   4   1  11      897.69      804.16     58.49 o 
   5   1  11      152.06      127.34     31.64 o 
   6   1  11      973.52     1006.54    115.72 o 
   7   1  11      148.14      144.03     47.19 o 
   8   1  11     1059.76     1300.74    172.99 o 
   9   1  11     2314.90     2549.84    189.39 o 
  10   1  11     1170.22     1409.49    224.55 o 
  11   1  11      491.80      497.57     92.85 o 
  12   1  11        5.54      142.13     71.53 o 
 -20   2  11       24.26       55.43     45.68 o 
 -19   2  11        7.94       -9.33     40.12 o 
 -18   2  11       26.62       14.65     39.99 o 
 -17   2  11      183.90      220.15     39.53 o 
 -16   2  11       52.70      112.01     33.44 o 
 -15   2  11      904.70     1040.57     89.15 o 
 -14   2  11      777.53      844.07     64.82 o 
 -13   2  11        1.03       -8.70     29.95 o 
 -12   2  11      572.43      622.00     61.50 o 
 -11   2  11     2287.70     2364.39    113.04 o 
 -10   2  11        8.42       31.15     18.74 o 
  -9   2  11        7.68        4.57     16.72 o 
  -8   2  11     1852.17     1785.83    131.44 o 
  -7   2  11     1466.81     1440.49    140.16 o 
  -6   2  11      150.57      143.52     24.15 o 
  -5   2  11       84.22      112.07     24.26 o 
  -4   2  11      296.41      283.10     34.19 o 
  -3   2  11     4378.79     4265.54    186.25 o 
  -2   2  11       10.29      -22.18     14.79 o 
  -1   2  11     1404.59     1223.85     81.00 o 
   0   2  11     1678.19     1543.76    102.47 o 
   1   2  11     4524.34     4361.95    240.04 o 
   2   2  11     3188.32     2903.36    167.01 o 
   3   2  11     1451.61     1448.48     99.83 o 
   4   2  11       22.53       -2.18     17.34 o 
   5   2  11      954.95      808.28     67.99 o 
   6   2  11       25.91      -29.44     47.45 o 
   7   2  11      115.86      164.48     46.03 o 
   8   2  11       52.34      -16.41     37.92 o 
   9   2  11       62.27       23.59     41.14 o 
  10   2  11      270.88      249.05     91.19 o 
  11   2  11      569.64      971.76    169.73 o 
 -19   3  11       84.82      104.73     49.45 o 
 -18   3  11      795.55      942.86     75.06 o 
 -17   3  11        6.24       28.05     31.24 o 
 -16   3  11      200.93      284.79     42.03 o 
 -15   3  11      204.95      240.63     65.67 o 
 -14   3  11       36.61       74.76     28.43 o 
 -13   3  11      402.47      402.50     46.05 o 
 -12   3  11     1227.64     1201.20     78.18 o 
 -11   3  11        2.85       47.06     25.62 o 
 -10   3  11     2855.33     2597.54    155.30 o 
  -9   3  11      345.78      352.74     42.72 o 
  -8   3  11      678.22      746.80     54.10 o 
  -7   3  11     2532.78     2289.45    111.41 o 
  -6   3  11      190.72      196.02     27.00 o 
  -5   3  11     2156.77     1935.43     95.97 o 
  -4   3  11     1938.12     1886.76    104.47 o 
  -3   3  11      137.11      115.05     47.03 o 
  -2   3  11     2037.98     1779.15    112.10 o 
  -1   3  11     2894.54     2974.31    167.94 o 
   0   3  11      252.03      202.00     42.99 o 
   1   3  11     2185.50     2052.87    127.98 o 
   2   3  11     4108.84     3523.10    229.83 o 
   3   3  11      303.90      191.66     37.54 o 
   4   3  11       74.24        8.14     28.52 o 
   5   3  11      108.95       60.93     32.49 o 
   6   3  11       59.16       34.65     33.48 o 
   7   3  11      156.27      146.05     54.95 o 
   8   3  11        3.42      -42.63     31.23 o 
   9   3  11       90.76       72.59     45.20 o 
  10   3  11       73.68       48.66     46.26 o 
  11   3  11      233.26      343.96    100.96 o 
 -19   4  11      141.84      170.61     45.89 o 
 -18   4  11     1177.12     1282.94     93.63 o 
 -17   4  11        2.27      -29.69     28.35 o 
 -16   4  11        1.18      -29.05     27.63 o 
 -15   4  11      309.43      343.52     51.38 o 
 -14   4  11     1042.90      935.55    102.67 o 
 -13   4  11       38.48       -1.41     27.13 o 
 -12   4  11      762.10      837.65     87.34 o 
 -11   4  11      374.92      315.21     72.34 o 
 -10   4  11       20.45       62.40     42.03 o 
  -9   4  11       54.45       47.54     28.45 o 
  -8   4  11      118.08      134.96     25.63 o 
  -7   4  11     1476.34     1552.91     81.77 o 
  -6   4  11     1938.91     1969.43    119.82 o 
  -5   4  11     1198.81     1438.20     93.22 o 
  -4   4  11        0.28       66.58     35.38 o 
  -3   4  11     2542.80     2357.96    142.04 o 
  -2   4  11     1035.66     1354.12    154.87 o 
  -1   4  11     2907.67     2532.94    148.97 o 
   0   4  11     3093.30     2955.49    240.64 o 
   1   4  11      437.57      439.58     59.56 o 
   2   4  11       88.34      115.12     35.75 o 
   3   4  11      899.86      817.13     71.19 o 
   4   4  11      186.68      160.91     38.86 o 
   5   4  11      561.13      481.18     74.14 o 
   6   4  11      478.69      548.16     62.36 o 
   7   4  11      401.79      442.41     57.90 o 
   8   4  11       16.37       -8.75     47.26 o 
   9   4  11        1.05      -16.92     34.21 o 
  10   4  11      390.18      588.65     83.60 o 
  11   4  11       26.25      -36.98     70.03 o 
 -18   5  11      302.76      349.96     51.17 o 
 -17   5  11      204.38      239.94     42.58 o 
 -16   5  11       19.81      -30.50     29.37 o 
 -15   5  11      136.41      128.33     42.76 o 
 -14   5  11      223.64      182.70     42.20 o 
 -13   5  11     1108.88     1285.02    115.23 o 
 -12   5  11       20.75       18.39     27.41 o 
 -11   5  11        3.32      -10.93     26.23 o 
 -10   5  11        9.51       35.96     27.12 o 
  -9   5  11      889.61      782.62     61.39 o 
  -8   5  11     3597.87     3639.97    184.47 o 
  -7   5  11      350.30      372.86     41.20 o 
  -6   5  11      651.20      633.29     50.19 o 
  -5   5  11       13.67        1.55     59.10 o 
  -4   5  11     3440.24     3852.00    306.02 o 
  -3   5  11      999.09     1086.66     84.14 o 
  -2   5  11      437.50      596.34     67.62 o 
  -1   5  11     6315.67     6440.17    390.57 o 
   0   5  11       41.15       17.75     28.18 o 
   1   5  11     1898.93     1716.53    115.15 o 
   2   5  11       29.71       13.12     32.34 o 
   3   5  11     1592.32     1645.67    116.92 o 
   4   5  11      215.57      150.65     41.47 o 
   5   5  11      868.67      869.07     78.03 o 
   6   5  11       25.25       34.02     34.77 o 
   7   5  11      351.74      326.59     53.46 o 
   8   5  11       19.80      -24.39     32.53 o 
   9   5  11       10.46        4.37     49.22 o 
  10   5  11       87.78      130.45     79.80 o 
 -18   6  11     2054.53     2163.66    242.80 o 
 -17   6  11      101.53       28.89     37.48 o 
 -16   6  11       53.54       15.11     36.83 o 
 -15   6  11      746.75      764.30     77.92 o 
 -14   6  11       44.25      -11.74     31.56 o 
 -13   6  11        0.14      -30.40     29.71 o 
 -12   6  11     1379.89     1281.63     87.41 o 
 -11   6  11      946.57      972.46     72.16 o 
 -10   6  11      668.28      742.64     66.99 o 
  -9   6  11      902.03      877.47     73.55 o 
  -8   6  11     1533.31     1510.61    156.00 o 
  -7   6  11      269.06      258.76     41.99 o 
  -6   6  11       37.59       17.08     25.23 o 
  -5   6  11     2417.84     2350.09    145.13 o 
  -4   6  11       18.14       28.78     33.44 o 
  -3   6  11      160.91      134.26     37.61 o 
  -2   6  11      884.95      914.63     79.22 o 
  -1   6  11      113.25      114.12     36.63 o 
   0   6  11      335.58      305.95     47.44 o 
   1   6  11     1280.42     1243.79     96.69 o 
   2   6  11        1.01       49.27     39.41 o 
   3   6  11       80.49       44.34     51.50 o 
   4   6  11     1284.90     1402.61    163.39 o 
   5   6  11      347.65      220.31     79.23 o 
   6   6  11     4928.08     6053.89    597.28 o 
   7   6  11      539.64      511.49     66.33 o 
   8   6  11        6.36       14.72     43.16 o 
   9   6  11        5.43       43.60     47.07 o 
 -17   7  11      437.31      459.34    111.29 o 
 -16   7  11       10.59        3.18     37.15 o 
 -15   7  11      401.36      370.33     52.51 o 
 -14   7  11      151.52       99.29     37.57 o 
 -13   7  11        5.38        7.55     35.29 o 
 -12   7  11      462.55      424.61     54.35 o 
 -11   7  11     1690.36     1668.37    118.28 o 
 -10   7  11      928.60      802.84     71.88 o 
  -9   7  11      351.88      333.10     62.34 o 
  -8   7  11     2433.27     2318.17    174.06 o 
  -7   7  11     1588.23     1368.21    122.36 o 
  -6   7  11     3655.14     3882.36    261.12 o 
  -5   7  11       11.82      -23.53     42.78 o 
  -4   7  11      161.62      148.86     38.34 o 
  -3   7  11      625.61      636.27     65.48 o 
  -2   7  11       34.90      -15.82     43.10 o 
  -1   7  11      306.16      299.01     49.29 o 
   0   7  11      540.89      538.17     62.33 o 
   1   7  11       68.63       49.08     35.96 o 
   2   7  11       84.00       38.53     80.69 o 
   3   7  11      258.66      214.04     48.13 o 
   4   7  11      978.98      898.87    103.24 o 
   5   7  11     4080.74     4116.12    239.95 o 
   6   7  11      183.76      138.81     60.41 o 
   7   7  11     1770.16     1580.13    141.46 o 
   8   7  11      543.29      453.28     76.64 o 
   9   7  11     1222.34     1332.27    180.46 o 
 -16   8  11       58.94       36.94     43.60 o 
 -15   8  11      485.47      464.63     63.53 o 
 -14   8  11      672.83      674.13     72.94 o 
 -13   8  11       94.53       50.63     37.85 o 
 -12   8  11      780.94      681.99     70.19 o 
 -11   8  11      525.85      549.64     62.26 o 
 -10   8  11       60.76       71.89     37.06 o 
  -9   8  11     3100.08     3157.77    427.60 o 
  -8   8  11      492.30      422.06     68.73 o 
  -7   8  11       56.43      -38.82     45.29 o 
  -6   8  11      882.66      829.68     93.40 o 
  -5   8  11     1592.50     1648.59    143.76 o 
  -4   8  11     1415.75     1521.17    151.68 o 
  -3   8  11      518.79      460.67     59.13 o 
  -2   8  11      412.89      473.63     60.78 o 
  -1   8  11       86.92        4.49     64.73 o 
   0   8  11     1639.15     1828.57    128.55 o 
   1   8  11      410.44      414.09     59.04 o 
   2   8  11        3.89      -25.92     36.36 o 
   3   8  11      473.98      368.56     71.45 o 
   4   8  11      642.33      720.27     92.20 o 
   5   8  11      510.18      533.92     94.32 o 
   6   8  11      406.82      298.29     66.51 o 
   7   8  11       86.45       46.61     48.55 o 
 -14   9  11      137.02      153.07     58.17 o 
 -13   9  11     1303.00     1323.74    106.04 o 
 -12   9  11      802.55      796.85     77.77 o 
 -11   9  11       68.42       86.71     48.42 o 
 -10   9  11     1535.29     1379.92    199.64 o 
  -9   9  11      768.15      718.56     99.15 o 
  -8   9  11       77.14      109.29     55.19 o 
  -7   9  11      753.34      686.17     87.75 o 
  -6   9  11       47.01       98.35     55.46 o 
  -5   9  11     2460.68     2333.24    206.90 o 
  -4   9  11     1159.23     1066.33    115.53 o 
  -3   9  11       18.91       42.72     58.58 o 
  -2   9  11     1687.41     1741.46    171.81 o 
  -1   9  11     1721.61     1772.01    131.73 o 
   0   9  11       35.13       14.19     39.86 o 
   1   9  11     1108.19     1154.79    101.00 o 
   2   9  11      670.11      768.75     81.46 o 
   3   9  11       15.88       41.48     47.42 o 
   4   9  11      823.09      855.43    108.00 o 
   5   9  11        1.68      101.08     56.72 o 
   6   9  11      102.19      214.09    113.48 o 
 -13  10  11       17.97       40.67     74.56 o 
 -12  10  11        4.98       55.02     52.39 o 
 -11  10  11      495.82      340.18     67.74 o 
 -10  10  11      100.17        9.47     50.71 o 
  -9  10  11      379.00      319.75    143.45 o 
  -8  10  11      136.80      166.99     75.21 o 
  -7  10  11       12.88       67.78     55.71 o 
  -6  10  11     1121.08     1041.59    146.56 o 
  -5  10  11      461.10      755.02    312.29 o 
  -4  10  11      418.58      411.50     79.66 o 
  -3  10  11      340.67      427.41    101.31 o 
  -2  10  11        0.43      -38.11     59.08 o 
  -1  10  11      110.73      187.86    152.67 o 
   0  10  11      204.07      181.98     51.37 o 
   1  10  11       55.63      100.89     49.42 o 
   2  10  11       27.09       42.69     49.47 o 
   3  10  11     1376.93     1270.11    129.18 o 
   4  10  11      337.03      257.55     67.35 o 
 -10  11  11       24.64       19.85     59.46 o 
  -9  11  11      397.73      416.91     81.40 o 
  -8  11  11       17.50      207.88    183.01 o 
  -7  11  11        0.66      -47.38     56.46 o 
  -6  11  11       70.34        8.89     58.45 o 
  -5  11  11       34.94       32.87     63.73 o 
  -4  11  11      645.58      716.90    172.88 o 
  -3  11  11      558.78      584.44     96.87 o 
  -2  11  11      392.72      333.91     87.06 o 
  -1  11  11      605.70      601.01    100.52 o 
   0  11  11      335.54      683.46    189.70 o 
   1  11  11      673.17      581.57    125.35 o 
   2  11  11     1589.16     1449.07    140.89 o 
 -20   0  12     1506.80     1944.00    250.44 o 
 -18   0  12      578.59      561.76     91.92 o 
 -16   0  12     1031.70      975.12    118.93 o 
 -14   0  12     2602.33     2830.19    239.69 o 
 -12   0  12       11.65      -18.78     22.43 o 
 -10   0  12      329.62      348.09     51.45 o 
  -8   0  12    12454.13    10862.29    654.49 o 
  -6   0  12       80.48      142.54     46.30 o 
  -4   0  12     1250.16     1798.60    253.19 o 
  -2   0  12       19.48        2.09     28.53 o 
   0   0  12     2692.58     2425.51    176.31 o 
   2   0  12      449.24      425.18    126.12 o 
   4   0  12     1330.19     1175.21    123.22 o 
   6   0  12     1705.59     1710.01    241.25 o 
   8   0  12      948.20      780.96    148.99 o 
  10   0  12      143.57       16.42     68.22 o 
 -20   1  12       54.86       67.05     46.62 o 
 -19   1  12      276.08      396.34     71.31 o 
 -18   1  12       27.88      -20.50     37.47 o 
 -17   1  12      215.75      145.19     46.96 o 
 -16   1  12        1.07      -30.51     26.71 o 
 -15   1  12     1773.00     1957.64    117.03 o 
 -14   1  12       56.30       69.80     29.18 o 
 -13   1  12      261.29      278.61     31.17 o 
 -12   1  12       43.23       50.30     21.85 o 
 -11   1  12      130.21       60.85     24.18 o 
 -10   1  12       26.72       28.83     20.22 o 
  -9   1  12     1252.27     1313.28     72.64 o 
  -8   1  12       67.57      186.01     42.65 o 
  -7   1  12     9682.02     8450.75    397.42 o 
  -6   1  12     3992.12     3796.34    189.76 o 
  -5   1  12      662.79      566.69     45.10 o 
  -4   1  12     2308.12     2312.74    119.26 o 
  -3   1  12      701.19      574.96     45.02 o 
  -2   1  12       16.84       -6.37     19.04 o 
  -1   1  12      490.21      451.69     38.57 o 
   0   1  12      324.04      365.99     42.61 o 
   1   1  12       37.95       13.32     23.21 o 
   2   1  12     1370.53     1371.16     94.63 o 
   3   1  12       96.76       64.44     29.96 o 
   4   1  12      238.41      187.92     58.84 o 
   5   1  12     1240.13     1319.42    112.55 o 
   6   1  12     1180.53     1199.99    107.33 o 
   7   1  12      288.93      203.68     46.99 o 
   8   1  12      234.27      237.31     63.19 o 
   9   1  12     1457.23     1759.96    183.22 o 
  10   1  12        1.82      -39.59     30.90 o 
  11   1  12      556.39     1036.98    136.14 o 
 -20   2  12      112.94       85.64     49.42 o 
 -19   2  12       55.18       98.30     46.54 o 
 -18   2  12      877.17      853.62     80.97 o 
 -17   2  12      309.94      323.16     45.05 o 
 -16   2  12      739.69      824.05    104.83 o 
 -15   2  12      231.42      237.41     38.01 o 
 -14   2  12     2144.43     2113.66    119.99 o 
 -13   2  12       13.69       33.09     27.12 o 
 -12   2  12      198.97      175.27     48.90 o 
 -11   2  12     1841.68     1693.49     89.57 o 
 -10   2  12      206.77      269.69     54.61 o 
  -9   2  12     1047.86     1041.14     67.44 o 
  -8   2  12      145.18      107.13     31.72 o 
  -7   2  12      136.03      144.26     40.32 o 
  -6   2  12      262.10      282.91     35.20 o 
  -5   2  12     3430.31     2994.41    171.08 o 
  -4   2  12      401.03      383.56     33.48 o 
  -3   2  12       41.68        9.58     18.69 o 
  -2   2  12      770.07      581.73     64.46 o 
  -1   2  12     3946.15     3605.40    202.49 o 
   0   2  12     1742.86     1640.63    110.98 o 
   1   2  12      438.29      393.32     52.63 o 
   2   2  12     3182.56     3104.10    179.47 o 
   3   2  12      120.56       65.09     31.47 o 
   4   2  12     1664.19     1560.48    108.73 o 
   5   2  12     2315.08     2135.10    154.81 o 
   6   2  12      119.96      144.08     51.53 o 
   7   2  12     3525.46     3791.35    384.64 o 
   8   2  12        8.80       64.92     40.12 o 
   9   2  12      326.33      444.25     87.99 o 
  10   2  12     1123.19     1691.53    183.17 o 
 -19   3  12        0.69        0.40     43.13 o 
 -18   3  12      279.11      387.85     51.35 o 
 -17   3  12      152.60      153.71     38.57 o 
 -16   3  12      227.03      207.21     57.38 o 
 -15   3  12      803.79      724.36     62.64 o 
 -14   3  12      241.51      312.55     40.32 o 
 -13   3  12      484.44      440.42     45.18 o 
 -12   3  12      611.08      600.24     52.36 o 
 -11   3  12       30.80       36.38     30.61 o 
 -10   3  12       31.32       10.31     21.58 o 
  -9   3  12     3601.38     3249.89    219.20 o 
  -8   3  12     2140.42     2193.93    109.46 o 
  -7   3  12        1.50       33.57     28.73 o 
  -6   3  12      452.91      462.81     38.74 o 
  -5   3  12      230.83      262.19     37.00 o 
  -4   3  12     2071.32     1897.25    121.39 o 
  -3   3  12       49.43       28.50     27.83 o 
  -2   3  12       62.68       34.24     28.24 o 
  -1   3  12     2682.05     2377.75    166.38 o 
   0   3  12      909.05      788.84     75.92 o 
   1   3  12      183.27      196.59     40.70 o 
   2   3  12     2558.03     2453.40    147.82 o 
   3   3  12     7380.68     6353.20    396.50 o 
   4   3  12      541.80      491.53     71.78 o 
   5   3  12       93.43       40.43     30.85 o 
   6   3  12     1803.79     1897.75    127.95 o 
   7   3  12        4.92      -12.44     38.59 o 
   8   3  12      231.14      263.05     57.75 o 
   9   3  12      177.31      239.42     68.63 o 
  10   3  12      132.87      228.29     60.77 o 
 -19   4  12      153.07      135.73     44.83 o 
 -18   4  12      440.44      532.08     57.78 o 
 -17   4  12      424.91      565.15     66.10 o 
 -16   4  12      125.86      165.74     37.15 o 
 -15   4  12      530.32      509.25     53.43 o 
 -14   4  12        1.19      -10.07     31.78 o 
 -13   4  12        4.09       11.76     29.25 o 
 -12   4  12      432.55      379.17     49.10 o 
 -11   4  12     3206.99     3399.49    199.82 o 
 -10   4  12       10.14        9.37     27.29 o 
  -9   4  12      205.94      219.20     35.79 o 
  -8   4  12       34.86       52.69     76.73 o 
  -7   4  12      712.19      772.84     67.21 o 
  -6   4  12      921.43      923.41     63.70 o 
  -5   4  12      554.15      553.12     56.59 o 
  -4   4  12      393.55      570.87     85.86 o 
  -3   4  12      335.11      342.93     46.46 o 
  -2   4  12     1551.66     1415.16    100.74 o 
  -1   4  12       81.23      114.18     50.41 o 
   0   4  12      381.07      400.41     74.76 o 
   1   4  12     4435.84     3832.34    239.43 o 
   2   4  12      869.74      748.68     68.71 o 
   3   4  12     2078.12     2060.37    133.37 o 
   4   4  12      188.36      229.68     45.59 o 
   5   4  12     2099.75     2112.13    190.50 o 
   6   4  12     1291.26     1368.13    104.72 o 
   7   4  12       14.96       11.74     33.70 o 
   8   4  12       45.62       10.95     39.42 o 
   9   4  12      117.34      134.77     53.51 o 
  10   4  12      834.70     1070.79    161.87 o 
 -18   5  12     1582.71     1714.67    128.46 o 
 -17   5  12      419.32      457.97     62.66 o 
 -16   5  12      598.77      638.23     71.41 o 
 -15   5  12        9.74       -0.99     43.33 o 
 -14   5  12      490.55      384.27     51.41 o 
 -13   5  12      324.94      350.27     51.85 o 
 -12   5  12     2657.27     2929.51    157.27 o 
 -11   5  12        7.45       12.80     28.89 o 
 -10   5  12      402.70      356.30     53.88 o 
  -9   5  12      145.94      109.87     35.73 o 
  -8   5  12        0.39      -20.21     32.79 o 
  -7   5  12      163.62      103.97     28.29 o 
  -6   5  12      254.19      251.39     42.09 o 
  -5   5  12     5172.51     5149.45    323.36 o 
  -4   5  12     9231.58     8571.48    628.18 o 
  -3   5  12       50.37       72.72     50.30 o 
  -2   5  12       58.74       39.91     31.48 o 
  -1   5  12        0.26      -40.13     28.48 o 
   0   5  12      435.33      417.27     52.57 o 
   1   5  12       20.63       25.30     35.92 o 
   2   5  12      203.96      152.12     57.78 o 
   3   5  12       15.36       56.95     35.95 o 
   4   5  12       84.34       88.60     43.29 o 
   5   5  12     1012.87     1014.87    118.52 o 
   6   5  12      197.55      165.75     51.49 o 
   7   5  12      419.32      348.24     55.83 o 
   8   5  12      864.93      957.74     89.39 o 
   9   5  12     1485.88     1639.64    126.38 o 
 -17   6  12      691.49      668.70     67.83 o 
 -16   6  12       59.12       30.43     38.15 o 
 -15   6  12        7.29      -28.58     19.05 o 
 -14   6  12      244.38      242.96     42.85 o 
 -13   6  12      895.80      798.96     74.96 o 
 -12   6  12      334.44      396.46     53.67 o 
 -11   6  12     2263.16     2368.14    213.56 o 
 -10   6  12      700.41      646.02     63.86 o 
  -9   6  12     1457.29     1611.93    159.54 o 
  -8   6  12     1622.22     1513.30    149.33 o 
  -7   6  12      487.34      474.27     69.67 o 
  -6   6  12      710.93      713.73     99.98 o 
  -5   6  12     2018.01     1738.46    119.65 o 
  -4   6  12      843.68     1027.26     85.52 o 
  -3   6  12     1242.08     1280.66     97.43 o 
  -2   6  12     1100.33     1253.47     98.20 o 
  -1   6  12      108.85       77.65     35.41 o 
   0   6  12      264.54      237.89     44.54 o 
   1   6  12      556.06      471.33     98.96 o 
   2   6  12      131.03       55.60     34.80 o 
   3   6  12      350.94      360.91     57.82 o 
   4   6  12       26.18        2.33     54.63 o 
   5   6  12      620.78      570.78     96.91 o 
   6   6  12       24.18       -1.77     43.15 o 
   7   6  12      785.99      996.94     93.63 o 
   8   6  12       67.70       23.65     47.43 o 
 -17   7  12        0.15       15.62     62.54 o 
 -16   7  12      213.63       65.77     58.32 o 
 -15   7  12      721.40      714.34     73.69 o 
 -14   7  12       41.15       14.43     36.92 o 
 -13   7  12       27.75       24.47     35.13 o 
 -12   7  12      595.16      634.53     65.24 o 
 -11   7  12      125.92      132.28     39.84 o 
 -10   7  12     2775.28     3117.64    201.46 o 
  -9   7  12      878.99      693.81     81.75 o 
  -8   7  12        1.34      -56.00     37.33 o 
  -7   7  12      497.10      491.09     72.32 o 
  -6   7  12     2534.37     2795.69    233.96 o 
  -5   7  12      831.63      802.84     93.69 o 
  -4   7  12      403.25      392.06     54.87 o 
  -3   7  12      682.80      604.61     66.68 o 
  -2   7  12       14.53        7.31     35.36 o 
  -1   7  12      146.23      112.19     41.06 o 
   0   7  12      118.23       60.00     39.25 o 
   1   7  12      376.32      355.65     54.98 o 
   2   7  12     1034.57      957.48    101.85 o 
   3   7  12     1011.72      957.37     90.59 o 
   4   7  12      252.40      239.60     53.66 o 
   5   7  12     1271.23     1300.01    107.50 o 
   6   7  12     2399.85     1934.68    253.54 o 
   7   7  12       54.08       -6.65     51.11 o 
   8   7  12       92.57       55.03     43.09 o 
 -15   8  12      354.42      299.36     55.96 o 
 -14   8  12        1.26       -7.72     56.68 o 
 -13   8  12      677.30      663.78     70.71 o 
 -12   8  12        0.13        2.71     53.76 o 
 -11   8  12      165.62      173.75     53.93 o 
 -10   8  12      102.23       64.95     66.11 o 
  -9   8  12       98.95       37.62     47.47 o 
  -8   8  12      894.13      866.17    102.53 o 
  -7   8  12      176.98      169.45     55.95 o 
  -6   8  12      418.44      342.06     69.23 o 
  -5   8  12     1142.04     1160.61    117.16 o 
  -4   8  12     1367.45     1360.48    140.76 o 
  -3   8  12      535.64      571.49     65.53 o 
  -2   8  12       16.69      -48.28     32.19 o 
  -1   8  12     1731.86     1757.52    129.71 o 
   0   8  12        3.24        6.28     37.90 o 
   1   8  12        5.11       20.04     39.56 o 
   2   8  12       27.83      -40.83     40.83 o 
   3   8  12      232.93      183.05     57.05 o 
   4   8  12     1619.70     1564.82    154.83 o 
   5   8  12       11.75       35.83     52.99 o 
   6   8  12     2138.23     1929.43    180.88 o 
 -14   9  12        0.49      -43.06     48.77 o 
 -13   9  12      245.26      195.69     64.46 o 
 -12   9  12      815.91      827.79     98.54 o 
 -11   9  12      200.29      155.51     61.96 o 
 -10   9  12       19.48       90.66     49.92 o 
  -9   9  12        5.50       13.92     64.92 o 
  -8   9  12     1153.05     1092.58    112.93 o 
  -7   9  12      869.03      783.26     97.54 o 
  -6   9  12      146.03       84.28     56.94 o 
  -5   9  12      329.45      384.23     91.67 o 
  -4   9  12      354.00      324.73     76.15 o 
  -3   9  12     3800.20     4041.65    352.85 o 
  -2   9  12        6.99       -1.68     63.40 o 
  -1   9  12      931.50      867.75     84.71 o 
   0   9  12     2712.46     2667.21    177.49 o 
   1   9  12      354.77      300.95     58.04 o 
   2   9  12      731.12      749.74     95.38 o 
   3   9  12      174.29      142.82     60.61 o 
   4   9  12        3.09      195.28     99.57 o 
   5   9  12     1919.67     1673.37    201.23 o 
 -12  10  12       67.49       40.17     53.71 o 
 -11  10  12       24.39      -62.34     49.26 o 
 -10  10  12      357.77      513.29    128.47 o 
  -9  10  12     1449.24     1245.26    133.75 o 
  -8  10  12      899.97      920.27    106.97 o 
  -7  10  12      548.03      445.00     80.33 o 
  -6  10  12      216.81      352.06    262.55 o 
  -5  10  12      364.92      337.93    105.22 o 
  -4  10  12      108.07       86.85     66.84 o 
  -3  10  12       19.35       48.71     97.04 o 
  -2  10  12      237.99      213.62     74.47 o 
  -1  10  12      207.64      311.76     82.10 o 
   0  10  12      739.21      881.76    110.65 o 
   1  10  12     1591.98     1661.76    132.28 o 
   2  10  12      722.65      776.38     99.63 o 
   3  10  12       53.44       -6.31     52.17 o 
  -9  11  12      573.29      527.57     85.63 o 
  -8  11  12      229.85      390.01     82.72 o 
  -7  11  12       13.77       72.89     64.06 o 
  -6  11  12        2.98      -64.34     60.75 o 
  -5  11  12      774.78      658.19    102.91 o 
  -4  11  12      525.50      513.37    114.03 o 
  -3  11  12      449.60      405.39    150.93 o 
  -2  11  12      182.30       63.73     73.60 o 
  -1  11  12     1147.57     1279.21    142.96 o 
   0  11  12      348.18      297.39     87.57 o 
 -19   0  13      402.22      389.30    141.93 o 
 -17   0  13      199.92       73.65     61.28 o 
 -15   0  13      282.57      201.86     65.17 o 
 -13   0  13     1904.10     1789.30    237.24 o 
 -11   0  13       24.59      -12.99     28.44 o 
  -9   0  13     6276.67     5876.22    445.18 o 
  -7   0  13     5029.64     4637.40    356.60 o 
  -5   0  13      146.26      128.59     45.61 o 
  -3   0  13     4380.85     4387.68    279.87 o 
  -1   0  13     7989.06     7997.50    491.48 o 
   1   0  13      672.06      652.33     99.49 o 
   3   0  13      192.18      299.23     90.98 o 
   5   0  13      605.14      711.90    137.99 o 
   7   0  13     4210.50     4740.61    531.56 o 
   9   0  13        5.55       -0.27     33.59 o 
 -19   1  13      285.68      265.57     58.47 o 
 -18   1  13      471.13      568.36     69.20 o 
 -17   1  13      698.05      698.07     71.00 o 
 -16   1  13      880.60     1019.14     77.06 o 
 -15   1  13       71.62      116.23     31.26 o 
 -14   1  13     1575.40     1815.01    108.56 o 
 -13   1  13      419.97      504.25     42.76 o 
 -12   1  13      295.04      330.84     46.22 o 
 -11   1  13      728.72      749.91     51.14 o 
 -10   1  13       41.66       48.56     21.84 o 
  -9   1  13      275.77      319.31     49.73 o 
  -8   1  13     4639.05     4089.27    257.91 o 
  -7   1  13      204.69      179.96     34.08 o 
  -6   1  13     3958.61     3751.03    209.93 o 
  -5   1  13      230.41      239.90     29.94 o 
  -4   1  13        0.06        8.46     20.02 o 
  -3   1  13      403.78      364.65     39.06 o 
  -2   1  13       85.87      123.20     27.98 o 
  -1   1  13      246.23      273.46     48.49 o 
   0   1  13     1086.87      953.72     73.79 o 
   1   1  13        0.99        7.21     27.47 o 
   2   1  13     1392.15     1292.51    109.71 o 
   3   1  13        0.71      -43.71     29.61 o 
   4   1  13      191.31      180.36     44.98 o 
   5   1  13      115.72       51.79     39.96 o 
   6   1  13     4154.18     4316.79    345.02 o 
   7   1  13       32.04        5.14     46.45 o 
   8   1  13      786.45      894.23    118.37 o 
   9   1  13      421.50      562.85     94.89 o 
  10   1  13      762.56     1038.58    135.58 o 
 -19   2  13      482.72      566.28     71.07 o 
 -18   2  13      722.41      990.34     89.74 o 
 -17   2  13      634.39      789.47     78.02 o 
 -16   2  13     1921.15     2264.00    148.76 o 
 -15   2  13     1147.27     1187.58     83.56 o 
 -14   2  13       66.59      117.64     41.55 o 
 -13   2  13      625.81      755.94     65.91 o 
 -12   2  13      467.54      504.02     52.77 o 
 -11   2  13      235.50      229.47     31.97 o 
 -10   2  13      776.85      764.25     56.52 o 
  -9   2  13     3753.69     4180.03    233.32 o 
  -8   2  13     1871.43     1947.72    108.19 o 
  -7   2  13      822.95      959.46     79.65 o 
  -6   2  13      333.62      328.28     43.52 o 
  -5   2  13       14.94       42.24     23.79 o 
  -4   2  13      873.70      782.77     57.59 o 
  -3   2  13       13.48       -1.68     26.16 o 
  -2   2  13      862.27      707.48     73.70 o 
  -1   2  13     3360.17     3169.76    181.74 o 
   0   2  13        0.56       16.01     37.07 o 
   1   2  13      780.90      704.65     63.38 o 
   2   2  13      147.33      164.81     38.28 o 
   3   2  13       26.78      -18.11     28.61 o 
   4   2  13      330.85      335.63     56.28 o 
   5   2  13     1353.74     1243.14    136.19 o 
   6   2  13       67.71       14.52     39.39 o 
   7   2  13      280.50      294.56    132.72 o 
   8   2  13     2770.25     3254.59    276.53 o 
   9   2  13      131.33      184.16     87.81 o 
  10   2  13       11.70        8.85     68.77 o 
 -19   3  13      243.02      301.32     57.12 o 
 -18   3  13      548.08      678.79     64.27 o 
 -17   3  13      188.42      325.46     54.39 o 
 -16   3  13      726.97      840.38     67.65 o 
 -15   3  13     3178.17     3637.20    194.53 o 
 -14   3  13     4204.21     4685.23    261.63 o 
 -13   3  13       83.96       73.46     31.14 o 
 -12   3  13     2936.14     3196.76    186.54 o 
 -11   3  13     2308.79     3087.10    206.79 o 
 -10   3  13      457.01      471.12     41.94 o 
  -9   3  13     1260.74     1228.10     83.69 o 
  -8   3  13      382.73      392.87     50.85 o 
  -7   3  13        4.09      -18.54     22.53 o 
  -6   3  13     1872.61     1875.79    107.35 o 
  -5   3  13      483.93      472.39     53.06 o 
  -4   3  13     2872.43     2920.33    170.64 o 
  -3   3  13      956.96     1070.43     82.90 o 
  -2   3  13      200.28      135.87     53.84 o 
  -1   3  13       37.77       34.93     39.97 o 
   0   3  13     2390.36     2400.41    148.36 o 
   1   3  13     3036.47     2898.73    172.51 o 
   2   3  13     3294.37     3157.82    183.31 o 
   3   3  13       12.00      -14.51     27.39 o 
   4   3  13      534.46      400.78     60.15 o 
   5   3  13      103.59      100.68     43.47 o 
   6   3  13       62.33       46.61     37.91 o 
   7   3  13      853.16      948.13    128.07 o 
   8   3  13       29.28       63.10     43.23 o 
   9   3  13     1118.40      980.23    104.97 o 
 -19   4  13      786.56      956.76     80.90 o 
 -18   4  13       60.49       95.28     45.83 o 
 -17   4  13      425.21      517.93     57.01 o 
 -16   4  13      728.88      874.85     85.36 o 
 -15   4  13      289.86      317.24     53.76 o 
 -14   4  13     2464.92     2832.33    171.93 o 
 -13   4  13       25.13       11.01     33.02 o 
 -12   4  13      673.29     1024.15    158.42 o 
 -11   4  13      792.83      836.80    100.50 o 
 -10   4  13     4204.66     4314.90    216.58 o 
  -9   4  13     1205.84     1275.90    104.78 o 
  -8   4  13     1848.22     1695.86    134.93 o 
  -7   4  13     1103.13     1359.72     85.36 o 
  -6   4  13      404.06      335.27     46.62 o 
  -5   4  13     2117.78     2075.88    150.86 o 
  -4   4  13      634.19      651.77     72.62 o 
  -3   4  13      132.92       51.19     35.93 o 
  -2   4  13     6433.72     6210.11    334.89 o 
  -1   4  13      802.90      793.49     70.13 o 
   0   4  13      737.90      771.97     72.15 o 
   1   4  13       23.98        5.34     31.28 o 
   2   4  13     4057.81     3814.36    255.19 o 
   3   4  13       27.87       67.52     35.52 o 
   4   4  13      502.51      441.86     56.35 o 
   5   4  13      485.30      477.82     60.20 o 
   6   4  13      203.29      214.11     47.93 o 
   7   4  13      390.75      399.84     67.27 o 
   8   4  13      120.21      209.00     55.17 o 
   9   4  13     1083.22     1351.01    130.39 o 
 -18   5  13      430.49      543.12     90.55 o 
 -17   5  13      239.00      328.99     56.74 o 
 -16   5  13      606.67      717.64     82.19 o 
 -15   5  13       38.51       24.37     34.83 o 
 -14   5  13        0.88       27.32     31.47 o 
 -13   5  13      547.83      557.79     65.44 o 
 -12   5  13        2.75       95.37     48.43 o 
 -11   5  13     1119.11     1303.67     97.11 o 
 -10   5  13     2067.89     2132.37    135.48 o 
  -9   5  13      657.80      697.41     88.57 o 
  -8   5  13      868.33      762.62     84.46 o 
  -7   5  13       22.60       -5.91     26.88 o 
  -6   5  13       69.40       66.00     29.16 o 
  -5   5  13     7606.78     8247.06    748.53 o 
  -4   5  13     2693.58     2568.28    160.33 o 
  -3   5  13     1735.10     1831.92    126.12 o 
  -2   5  13      101.68      144.10     47.15 o 
  -1   5  13       10.70       23.44     29.81 o 
   0   5  13      530.55      510.77     68.00 o 
   1   5  13       81.06      140.99     40.16 o 
   2   5  13      151.21       72.23     40.00 o 
   3   5  13     2547.66     2293.98    178.40 o 
   4   5  13       75.13      134.06     43.70 o 
   5   5  13      507.97      413.89     58.44 o 
   6   5  13      299.40      241.09     51.68 o 
   7   5  13      302.43      350.44     58.77 o 
   8   5  13       28.61       -2.45     40.95 o 
 -17   6  13      134.66       99.35     49.81 o 
 -16   6  13       21.85       16.69     40.84 o 
 -15   6  13      197.19      162.97     55.23 o 
 -14   6  13       49.69       56.72     38.62 o 
 -13   6  13       66.52       69.31     37.66 o 
 -12   6  13     1859.39     1891.56    126.76 o 
 -11   6  13      437.83      371.40     51.61 o 
 -10   6  13      999.50      843.66    115.13 o 
  -9   6  13      224.64      109.29     49.48 o 
  -8   6  13      145.14      106.74     48.85 o 
  -7   6  13     1124.57     1210.44    192.52 o 
  -6   6  13     1122.66     1068.21     87.66 o 
  -5   6  13       60.83       85.11     39.37 o 
  -4   6  13     7733.02     8633.21    457.56 o 
  -3   6  13       79.70       99.42     38.97 o 
  -2   6  13       74.25       72.03     37.54 o 
  -1   6  13       95.78       -0.02     34.66 o 
   0   6  13       18.41      -12.39     39.61 o 
   1   6  13       29.19       10.49     37.97 o 
   2   6  13     1265.30     1346.11    108.40 o 
   3   6  13       76.07      126.42     96.42 o 
   4   6  13     2583.24     2574.57    221.50 o 
   5   6  13      828.01     1025.35    197.92 o 
   6   6  13       16.96      102.17    170.24 o 
   7   6  13       70.13       39.43     43.52 o 
 -16   7  13      258.98      149.83     48.68 o 
 -15   7  13       67.00       24.12     40.79 o 
 -14   7  13        2.23      -41.51     32.83 o 
 -13   7  13       14.86       20.28     35.24 o 
 -12   7  13      654.59      710.00     87.95 o 
 -11   7  13     2198.10     2108.61    165.41 o 
 -10   7  13       20.37      -35.05     43.02 o 
  -9   7  13      627.36      672.47     82.73 o 
  -8   7  13       47.41      -24.63     44.85 o 
  -7   7  13      372.37      327.25     83.90 o 
  -6   7  13      170.21      194.01     58.89 o 
  -5   7  13     1272.57     1480.14    209.66 o 
  -4   7  13      130.32      140.98     42.48 o 
  -3   7  13     1239.11     1305.97    122.90 o 
  -2   7  13       28.12        8.21     45.51 o 
  -1   7  13        2.27      -46.81     31.21 o 
   0   7  13      299.95      278.43     75.79 o 
   1   7  13       99.91       69.02     87.73 o 
   2   7  13      816.60      770.47     80.82 o 
   3   7  13      475.71      534.51     77.02 o 
   4   7  13      720.41      873.10    116.17 o 
   5   7  13        7.80       27.83     41.21 o 
   6   7  13      167.27      368.32    157.91 o 
 -15   8  13        4.77        2.33     41.17 o 
 -14   8  13       86.53       81.30     50.22 o 
 -13   8  13      148.61      139.37     51.54 o 
 -12   8  13       43.73       74.58     48.84 o 
 -11   8  13      740.87      845.59     95.04 o 
 -10   8  13      379.37      341.17     66.38 o 
  -9   8  13      217.70      221.24     59.24 o 
  -8   8  13      341.87      338.63     66.87 o 
  -7   8  13      612.00      690.84    125.18 o 
  -6   8  13      191.05       77.30     57.34 o 
  -5   8  13      207.67      117.18     78.75 o 
  -4   8  13     1707.53     2020.12    248.20 o 
  -3   8  13      983.29      966.36     89.34 o 
  -2   8  13      598.05      572.16     69.63 o 
  -1   8  13       96.06       44.29     67.44 o 
   0   8  13      171.91      124.67     46.63 o 
   1   8  13      593.27      630.28     73.36 o 
   2   8  13      134.09      236.90     55.62 o 
   3   8  13      143.58       93.48     65.75 o 
   4   8  13      414.57      480.36     71.17 o 
   5   8  13      416.72      477.39     81.77 o 
 -13   9  13       92.01       85.63     57.79 o 
 -12   9  13       18.03      -49.28     52.07 o 
 -11   9  13      674.47      684.36     90.10 o 
 -10   9  13      234.67      313.67     66.95 o 
  -9   9  13       14.31       22.69     50.03 o 
  -8   9  13      253.59      273.75     67.18 o 
  -7   9  13        6.78      -16.72     50.17 o 
  -6   9  13     2320.51     2342.46    201.46 o 
  -5   9  13      259.66      294.21     73.62 o 
  -4   9  13      207.76      182.22     68.84 o 
  -3   9  13       81.06      116.45     67.95 o 
  -2   9  13      576.15      625.55     95.40 o 
  -1   9  13        3.38       33.01     52.25 o 
   0   9  13       43.93      137.07     51.03 o 
   1   9  13      365.14      499.62     98.10 o 
   2   9  13      233.70      202.14     66.41 o 
   3   9  13       76.22       16.21     52.35 o 
   4   9  13      164.73      225.76     70.31 o 
 -11  10  13      181.20      201.42     65.96 o 
 -10  10  13       71.82       63.14     66.60 o 
  -9  10  13     1018.90      936.43    108.11 o 
  -8  10  13       24.55       61.73     60.85 o 
  -7  10  13      194.48      154.53     64.22 o 
  -6  10  13      109.36      105.32     62.88 o 
  -5  10  13      931.16      898.04    223.04 o 
  -4  10  13      292.62      384.96     83.40 o 
  -3  10  13       78.55       90.42     72.00 o 
  -2  10  13        1.67       93.62     72.27 o 
  -1  10  13     2531.84     2576.99    349.84 o 
   0  10  13      191.86      304.31     84.49 o 
   1  10  13       77.72      141.74     54.83 o 
  -7  11  13      590.71      758.71    108.19 o 
  -6  11  13      261.29      271.81     79.24 o 
  -5  11  13        7.11      -94.03     62.69 o 
  -4  11  13       30.30       90.10    100.37 o 
  -3  11  13      326.14      202.94     83.27 o 
 -18   0  14     2081.45     2568.90    237.94 o 
 -16   0  14      172.40      284.17     71.92 o 
 -14   0  14       71.47       52.87     36.17 o 
 -12   0  14      795.52      852.44     82.16 o 
 -10   0  14     1324.26     1486.84    139.11 o 
  -8   0  14      364.05      374.66     61.52 o 
  -6   0  14     5019.13     5603.03    437.68 o 
  -4   0  14     1597.50     1873.59    140.10 o 
  -2   0  14     7250.11     7356.18    762.57 o 
   0   0  14     5274.13     4391.83    486.52 o 
   2   0  14     2167.55     1842.61    253.59 o 
   4   0  14      664.12      661.64    138.73 o 
   6   0  14      967.50     1076.40    180.87 o 
   8   0  14     4274.47     5323.84    597.64 o 
 -19   1  14      671.34      812.65     81.26 o 
 -18   1  14        3.01       36.87     43.93 o 
 -17   1  14       43.90       73.75     49.17 o 
 -16   1  14     2464.71     3142.08    258.14 o 
 -15   1  14        8.75       38.96     49.51 o 
 -14   1  14      187.68      140.37     34.94 o 
 -13   1  14       35.08        8.57     21.41 o 
 -12   1  14       84.89      132.41     28.34 o 
 -11   1  14     2526.40     2456.29    118.50 o 
 -10   1  14        6.09        8.42     21.38 o 
  -9   1  14      155.95      133.77     30.02 o 
  -8   1  14     1769.90     1705.11    111.18 o 
  -7   1  14     1039.86      984.15     67.08 o 
  -6   1  14     1834.28     1805.19    189.31 o 
  -5   1  14      169.70      147.07     28.32 o 
  -4   1  14      291.21      252.93     35.79 o 
  -3   1  14      166.23      144.77     36.50 o 
  -2   1  14     2148.15     2274.76    144.88 o 
  -1   1  14      993.51      926.61     74.99 o 
   0   1  14     1252.34     1301.99    111.76 o 
   1   1  14      236.63      222.47     45.14 o 
   2   1  14        0.61      -15.07     29.80 o 
   3   1  14       75.80       93.51     47.30 o 
   4   1  14     2088.26     1916.21    188.18 o 
   5   1  14     1671.17     1847.69    183.68 o 
   6   1  14      234.85      199.81     60.40 o 
   7   1  14     1309.68     1269.55    145.69 o 
   8   1  14       69.17       32.32     48.80 o 
   9   1  14      714.78      617.21    147.54 o 
 -19   2  14      207.24      230.08     57.86 o 
 -18   2  14      494.24      585.05     70.01 o 
 -17   2  14     1512.81     1793.50    128.24 o 
 -16   2  14       44.06      154.26     38.04 o 
 -15   2  14        1.69      193.47     73.73 o 
 -14   2  14       50.91      129.67     57.21 o 
 -13   2  14      292.98      291.32     45.23 o 
 -12   2  14      858.85     1129.91     87.74 o 
 -11   2  14        0.36       -2.27     22.79 o 
 -10   2  14     1685.67     1537.39    106.77 o 
  -9   2  14     3068.60     3018.41    142.91 o 
  -8   2  14     2083.20     2163.84    130.88 o 
  -7   2  14      542.13      562.45     73.27 o 
  -6   2  14     1785.41     1709.43    113.53 o 
  -5   2  14      969.30      888.09     73.71 o 
  -4   2  14      153.19      182.46     39.45 o 
  -3   2  14      458.46      434.38     60.45 o 
  -2   2  14      184.81      153.35     36.57 o 
  -1   2  14      323.71      284.80     45.15 o 
   0   2  14     3297.46     3165.26    185.13 o 
   1   2  14     1165.10     1226.75     94.45 o 
   2   2  14      315.85      290.94     52.22 o 
   3   2  14      366.88      343.76     68.41 o 
   4   2  14      475.89      499.31     67.23 o 
   5   2  14       52.30      -23.70     48.35 o 
   6   2  14      444.60      496.01    117.84 o 
   7   2  14        7.78      -32.50     44.86 o 
   8   2  14        2.99      -57.37     40.76 o 
 -19   3  14       19.33      142.37     50.64 o 
 -18   3  14       65.40       22.27     28.70 o 
 -17   3  14      990.11     1207.65     87.30 o 
 -16   3  14     1657.41     2254.92    132.15 o 
 -15   3  14      182.24      206.16     42.19 o 
 -14   3  14     1304.89     2079.79    156.66 o 
 -13   3  14     2710.84     3282.10    222.81 o 
 -12   3  14      150.61       90.88     35.26 o 
 -11   3  14     2606.94     3037.52    161.14 o 
 -10   3  14     2580.63     3166.21    218.50 o 
  -9   3  14      227.14      255.21     35.75 o 
  -8   3  14     1880.86     1986.49    135.52 o 
  -7   3  14      837.71      844.14     89.04 o 
  -6   3  14       75.00       90.16     34.35 o 
  -5   3  14     2069.45     2310.26    140.38 o 
  -4   3  14      482.64      504.98     56.35 o 
  -3   3  14     1916.58     1925.45    125.79 o 
  -2   3  14     2190.68     2271.96    227.38 o 
  -1   3  14      880.03      758.30     70.24 o 
   0   3  14      564.62      549.77     60.48 o 
   1   3  14      459.36      462.40     82.45 o 
   2   3  14      506.50      498.13     96.25 o 
   3   3  14      320.22      308.78     55.65 o 
   4   3  14      941.45      924.07    117.32 o 
   5   3  14        8.27       -4.50     38.41 o 
   6   3  14       27.53      -41.75     32.51 o 
   7   3  14       23.73       -5.22     40.24 o 
   8   3  14      223.97      197.74     65.80 o 
 -18   4  14       83.75       88.72     44.53 o 
 -17   4  14      558.60      705.31     67.48 o 
 -16   4  14      346.60      423.63     60.25 o 
 -15   4  14     1730.34     2312.01    244.33 o 
 -14   4  14        7.17       18.54     35.59 o 
 -13   4  14      770.39      834.68     68.78 o 
 -12   4  14      210.97      215.28     43.01 o 
 -11   4  14      721.78      689.75     77.19 o 
 -10   4  14      541.69      767.64     86.71 o 
  -9   4  14      394.68      413.12     64.31 o 
  -8   4  14      358.30      335.20     47.30 o 
  -7   4  14      122.28      119.95     34.20 o 
  -6   4  14      443.35      528.64     62.01 o 
  -5   4  14      946.32     1142.37    111.96 o 
  -4   4  14      889.87     1008.99    122.46 o 
  -3   4  14      966.25     1217.25    121.60 o 
  -2   4  14      203.25      209.45     41.15 o 
  -1   4  14     2330.91     2199.10    161.96 o 
   0   4  14       87.10       58.90     37.03 o 
   1   4  14      816.61      869.84     79.47 o 
   2   4  14      706.89      593.70     64.16 o 
   3   4  14      870.35      896.20     80.85 o 
   4   4  14      440.29      360.61     55.42 o 
   5   4  14       11.88       18.06     41.99 o 
   6   4  14      186.71      112.97     48.00 o 
   7   4  14       29.79       58.73     47.80 o 
   8   4  14      134.83      156.52     53.45 o 
 -18   5  14       37.89       22.46     44.25 o 
 -17   5  14       33.73      -12.58     37.80 o 
 -16   5  14      138.41      150.61     63.37 o 
 -15   5  14      255.27      264.11     48.67 o 
 -14   5  14      832.96      929.83    107.59 o 
 -13   5  14        4.76      -29.50     19.67 o 
 -12   5  14      376.64      362.73     51.77 o 
 -11   5  14      366.42      270.69     46.18 o 
 -10   5  14     1722.40     1668.46    140.50 o 
  -9   5  14      264.83      198.35     53.80 o 
  -8   5  14      567.90      534.87     70.23 o 
  -7   5  14       35.59       79.16     38.75 o 
  -6   5  14     1799.49     1920.35    129.75 o 
  -5   5  14      332.49      399.98     65.74 o 
  -4   5  14      355.05      631.00    158.28 o 
  -3   5  14       17.99      -11.60     32.03 o 
  -2   5  14      209.72      218.94     44.11 o 
  -1   5  14        0.28       -3.27     31.07 o 
   0   5  14       93.82       69.98     39.46 o 
   1   5  14        0.17      -36.43     24.29 o 
   2   5  14     1625.95     1765.06    162.80 o 
   3   5  14      376.35      376.05     57.19 o 
   4   5  14     3489.37     4259.94    449.24 o 
   5   5  14        0.32       49.63     66.98 o 
   6   5  14        6.58       -7.79     41.76 o 
   7   5  14      101.79       10.60     44.38 o 
 -17   6  14      146.22      141.41     51.25 o 
 -16   6  14       39.22      -13.01     38.10 o 
 -15   6  14      286.02      237.48     61.69 o 
 -14   6  14        1.14       12.75     38.39 o 
 -13   6  14       50.82       57.05     37.02 o 
 -12   6  14      880.02      911.51     82.34 o 
 -11   6  14        4.50       52.30     47.72 o 
 -10   6  14       28.45      -38.89     39.99 o 
  -9   6  14      253.56      169.52     57.59 o 
  -8   6  14      639.99      570.05     77.83 o 
  -7   6  14     1556.30     1633.86    141.50 o 
  -6   6  14       34.80        5.51     47.82 o 
  -5   6  14     2878.64     2937.17    179.36 o 
  -4   6  14       66.75       58.71     50.27 o 
  -3   6  14     5751.16     6234.06    392.05 o 
  -2   6  14      768.13      744.07     78.30 o 
  -1   6  14      212.31      218.74     48.34 o 
   0   6  14        0.77      -26.98     37.05 o 
   1   6  14      465.77      463.34    103.30 o 
   2   6  14      374.25      473.21    100.44 o 
   3   6  14     1137.99     1256.43    141.46 o 
   4   6  14      823.85      929.12    205.71 o 
   5   6  14      514.55      489.70     68.22 o 
   6   6  14      134.64      202.41     54.07 o 
 -16   7  14      418.00      376.13     60.26 o 
 -15   7  14      240.68      204.71     56.40 o 
 -14   7  14      350.46      276.72     64.30 o 
 -13   7  14     1135.09      953.23    101.41 o 
 -12   7  14        1.68       40.21     89.88 o 
 -11   7  14      276.41      183.51     55.28 o 
 -10   7  14       22.61      -14.78     46.10 o 
  -9   7  14        2.67       -7.25     46.50 o 
  -8   7  14      928.21      976.29    106.08 o 
  -7   7  14      340.80      315.55     68.65 o 
  -6   7  14      676.79      664.02     89.17 o 
  -5   7  14      944.85      828.66    113.52 o 
  -4   7  14     2018.16     2412.08    159.81 o 
  -3   7  14      152.50      139.64     52.60 o 
  -2   7  14      170.19      180.13     49.49 o 
  -1   7  14        6.41       -3.48     37.27 o 
   0   7  14      969.96      818.48     92.53 o 
   1   7  14       36.98      -48.36     34.17 o 
   2   7  14       13.56      -31.42     38.06 o 
   3   7  14       57.76       -6.18     42.97 o 
   4   7  14       17.61      -44.20     38.50 o 
   5   7  14        0.29       53.77     45.52 o 
 -14   8  14     1122.32     1122.95    116.15 o 
 -13   8  14      436.51      449.56     73.69 o 
 -12   8  14      297.36      117.52     55.42 o 
 -11   8  14      766.76      688.93     89.41 o 
 -10   8  14      223.64      159.26     69.17 o 
  -9   8  14     2429.22     2569.44    353.88 o 
  -8   8  14       70.64        6.22     52.94 o 
  -7   8  14      392.88      287.06     68.65 o 
  -6   8  14     1748.91     2030.23    172.98 o 
  -5   8  14      370.46      216.59     68.46 o 
  -4   8  14      503.54      560.30     87.64 o 
  -3   8  14        7.88      -29.06     59.13 o 
  -2   8  14      245.19      203.88     55.90 o 
  -1   8  14      655.17      665.78     75.99 o 
   0   8  14      129.80      141.27     48.22 o 
   1   8  14      108.07       25.44     85.05 o 
   2   8  14       91.35       85.21     51.54 o 
   3   8  14      639.02      780.08     90.45 o 
   4   8  14      131.84      118.16     60.45 o 
 -13   9  14        3.73      -18.27     49.84 o 
 -12   9  14       24.67      -42.91     49.89 o 
 -11   9  14     1056.68      902.59    104.79 o 
 -10   9  14      668.94      812.39    101.33 o 
  -9   9  14       37.91       62.69     58.98 o 
  -8   9  14      389.18      384.69     75.06 o 
  -7   9  14     2320.84     2253.17    189.22 o 
  -6   9  14      251.57      226.69     72.16 o 
  -5   9  14      440.14      493.33     87.54 o 
  -4   9  14      255.46      299.30     76.90 o 
  -3   9  14        1.98      -86.26     57.50 o 
  -2   9  14      171.06      147.92     73.35 o 
  -1   9  14      275.90      203.78     56.89 o 
   0   9  14      218.12      193.86     69.12 o 
   1   9  14      350.61      327.65     76.96 o 
   2   9  14       12.43       90.56     53.26 o 
 -10  10  14        9.13      -29.24     56.97 o 
  -9  10  14      387.32      359.58     86.11 o 
  -8  10  14      188.81      153.40     67.72 o 
  -7  10  14       11.71       -3.89     59.86 o 
  -6  10  14      214.45       97.84     69.44 o 
  -5  10  14      474.34      453.90     89.75 o 
  -4  10  14      219.95      213.28     77.76 o 
  -3  10  14      102.95       75.46     73.71 o 
  -2  10  14        0.94       81.12     73.79 o 
  -1  10  14      482.13      514.24     99.48 o 
 -19   0  15       13.89      139.95     84.38 o 
 -17   0  15     3429.24     4199.27    347.87 o 
 -15   0  15       33.59        1.62     51.71 o 
 -13   0  15        1.47      -53.85     45.00 o 
 -11   0  15        5.77       42.79     83.04 o 
  -9   0  15    10226.14    10256.87    765.33 o 
  -7   0  15       41.37       51.00     49.53 o 
  -5   0  15     6322.91     6921.87    431.51 o 
  -1   0  15     2384.46     2629.77    316.07 o 
   1   0  15      262.76      309.94     90.92 o 
   3   0  15       15.82      -71.74     49.58 o 
   5   0  15       26.40      -60.79     56.86 o 
   7   0  15     1899.90     1958.54    280.39 o 
 -19   1  15      169.45      210.61     56.74 o 
 -18   1  15      413.51      506.06     67.22 o 
 -17   1  15      184.48      285.32     64.37 o 
 -16   1  15      423.45      488.87     62.97 o 
 -15   1  15      371.16      435.73     50.62 o 
 -14   1  15       26.18       18.23     38.00 o 
 -13   1  15      781.64      805.43     57.41 o 
 -12   1  15      373.92      406.54     42.75 o 
 -11   1  15       14.77      -12.67     26.11 o 
 -10   1  15     1066.82     1142.37     77.27 o 
  -9   1  15        5.11       76.66     38.86 o 
  -8   1  15      997.74     1006.54     79.29 o 
  -7   1  15     1344.57     1319.03     77.04 o 
  -6   1  15       39.78       10.63     19.81 o 
  -5   1  15      286.28      186.95     98.01 o 
  -4   1  15       53.49        2.90     39.96 o 
  -3   1  15     6338.90     6503.96    350.62 o 
  -2   1  15       15.44      -17.99     28.33 o 
  -1   1  15      144.32      127.49     47.80 o 
   0   1  15      709.71      649.84     74.12 o 
   1   1  15       13.01       46.08     41.92 o 
   2   1  15      964.60      898.44    112.04 o 
   3   1  15      641.93      662.48    193.57 o 
   4   1  15     1499.17     1427.37    154.02 o 
   5   1  15      876.69      863.52    203.99 o 
   6   1  15      175.36      237.79     66.71 o 
   7   1  15      766.39      850.75    127.74 o 
   8   1  15      338.51      508.49    139.94 o 
 -19   2  15      110.87       97.15     51.55 o 
 -18   2  15        0.38       19.22     34.50 o 
 -17   2  15      256.04      342.50     50.46 o 
 -16   2  15      405.83      517.46     55.31 o 
 -15   2  15      530.25      619.61     60.25 o 
 -14   2  15       66.28       80.32     33.41 o 
 -13   2  15       74.38       74.33     26.40 o 
 -12   2  15      437.53      506.07     58.59 o 
 -11   2  15     1737.67     2038.93    133.96 o 
 -10   2  15       29.09       44.52     27.19 o 
  -9   2  15       87.47       66.27     28.80 o 
  -8   2  15      825.21      964.96     77.46 o 
  -7   2  15      619.88      616.06     61.77 o 
  -6   2  15      209.85      171.83     38.22 o 
  -5   2  15     2255.30     2040.62    131.91 o 
  -4   2  15        5.95      -42.56     34.78 o 
  -3   2  15     1261.01     1397.28    102.61 o 
  -2   2  15     1563.44     1628.76    112.49 o 
  -1   2  15      777.49      731.76     67.85 o 
   0   2  15      571.32      583.65     94.96 o 
   1   2  15     4360.53     4526.24    290.24 o 
   2   2  15      543.16      641.71     78.21 o 
   3   2  15      124.80      103.21     54.32 o 
   4   2  15       24.11       49.59     45.41 o 
   5   2  15       15.19       42.13     47.10 o 
   6   2  15       12.30       10.92     30.18 o 
   7   2  15       53.53       74.08     52.90 o 
 -18   3  15      363.17      358.04     53.37 o 
 -17   3  15       23.99       92.73     52.84 o 
 -16   3  15        3.29       11.60     34.30 o 
 -15   3  15      244.07      270.86     51.02 o 
 -14   3  15        4.91      -24.54     27.23 o 
 -13   3  15     1242.07     1424.19    117.81 o 
 -12   3  15      110.31       51.35     35.14 o 
 -11   3  15      133.07      129.41     37.98 o 
 -10   3  15      598.17      594.76     52.41 o 
  -9   3  15     1538.18     1746.75    106.40 o 
  -8   3  15     1439.84     1400.94    102.74 o 
  -7   3  15      374.53      344.66     59.95 o 
  -6   3  15     1649.76     1546.21    110.25 o 
  -5   3  15       34.88       27.92     45.76 o 
  -4   3  15     1900.42     1994.08    129.66 o 
  -3   3  15      939.70     1090.92    101.21 o 
  -2   3  15        4.89      -11.51     33.27 o 
  -1   3  15     1936.85     1944.24    133.27 o 
   0   3  15      224.31      248.33     49.58 o 
   1   3  15      103.82       89.34     39.88 o 
   2   3  15      838.40      894.64     95.20 o 
   3   3  15      471.76      426.36     67.27 o 
   4   3  15      426.15      426.33     65.80 o 
   5   3  15     1024.57      848.91    177.56 o 
   6   3  15      190.73      183.97     62.50 o 
   7   3  15       17.34       33.86     71.44 o 
 -18   4  15      112.98      109.62     49.33 o 
 -17   4  15       12.76       38.61     42.84 o 
 -16   4  15       34.97       -3.29     39.35 o 
 -15   4  15      202.75      164.16     58.23 o 
 -14   4  15      634.08      692.26     71.46 o 
 -13   4  15       12.77      -19.90     33.73 o 
 -12   4  15      132.63      185.60     53.56 o 
 -11   4  15       96.68      108.37     38.20 o 
 -10   4  15      550.52      643.21    156.80 o 
  -9   4  15        5.49       45.14     58.08 o 
  -8   4  15      140.76      189.33     41.00 o 
  -7   4  15     1057.25     1019.54     85.01 o 
  -6   4  15       89.52      195.21     63.57 o 
  -5   4  15      203.56      218.12     42.81 o 
  -4   4  15      406.19      363.52     51.08 o 
  -3   4  15     1244.15     1395.15    104.98 o 
  -2   4  15     1068.48     1027.28    100.38 o 
  -1   4  15        0.13      -42.30     32.11 o 
   0   4  15     1480.44     1562.02    114.16 o 
   1   4  15     1577.04     1727.95    125.22 o 
   2   4  15       50.19       83.79     40.31 o 
   3   4  15      140.27       84.72     53.25 o 
   4   4  15      537.66      604.65    134.29 o 
   5   4  15       54.92       -0.32     41.78 o 
   6   4  15      306.16      285.26     61.24 o 
 -17   5  15       17.79        5.03     41.87 o 
 -16   5  15       88.08       68.19     47.52 o 
 -15   5  15      118.56       93.09     42.01 o 
 -14   5  15        3.24       34.92     37.17 o 
 -13   5  15     3004.15     2448.42    327.33 o 
 -12   5  15      164.83      176.32     53.10 o 
 -11   5  15      333.15      231.79     57.77 o 
 -10   5  15      149.49       68.98     48.08 o 
  -9   5  15       44.52       24.23     52.59 o 
  -8   5  15       35.31       61.06     47.72 o 
  -7   5  15      541.35      565.45     97.98 o 
  -6   5  15      204.06      225.70     46.10 o 
  -5   5  15       17.15       25.99     35.31 o 
  -4   5  15     1265.74     1308.93    102.82 o 
  -3   5  15       15.58       -6.84     60.13 o 
  -2   5  15        6.16       29.92     32.65 o 
  -1   5  15       46.38       12.40     63.43 o 
   0   5  15     2149.91     1922.52    136.54 o 
   1   5  15      467.81      519.83     63.91 o 
   2   5  15       50.08       65.05     40.38 o 
   3   5  15     1418.99     1636.56    122.73 o 
   4   5  15      125.41      209.26     50.16 o 
   5   5  15      264.05      172.05     55.34 o 
   6   5  15      114.59      139.33     53.22 o 
 -16   6  15      909.81      869.58    102.81 o 
 -15   6  15      248.04      205.15     64.13 o 
 -14   6  15     1301.26     1466.12    173.65 o 
 -13   6  15      209.90      226.33     59.41 o 
 -12   6  15       68.62       33.23     56.76 o 
 -11   6  15     1510.39     1333.06    147.01 o 
 -10   6  15      397.42      413.04    100.97 o 
  -9   6  15      114.87      127.71     54.77 o 
  -8   6  15      932.94      763.53    112.19 o 
  -7   6  15      577.73      525.26     77.90 o 
  -6   6  15     3184.09     3223.90    452.11 o 
  -5   6  15      265.25      273.47     51.39 o 
  -4   6  15        1.18      -22.24     34.27 o 
  -3   6  15       39.20        3.67     46.70 o 
  -2   6  15     1399.49     1314.04    107.02 o 
  -1   6  15      995.81      987.24    106.63 o 
   0   6  15       56.91       55.54     40.40 o 
   1   6  15      206.33      191.44     51.67 o 
   2   6  15      242.14      273.15     91.55 o 
   3   6  15       11.46       29.19     43.87 o 
   4   6  15      360.93      266.21     66.02 o 
   5   6  15      262.51      149.85     51.25 o 
 -15   7  15     1164.03      993.99    109.27 o 
 -14   7  15      648.61      603.70     95.30 o 
 -13   7  15      146.25      116.02     54.15 o 
 -12   7  15      124.69       96.43     56.20 o 
 -11   7  15      169.76      131.28     57.54 o 
 -10   7  15       68.41      -23.32     48.25 o 
  -9   7  15       95.13      -23.45     49.45 o 
  -8   7  15       18.73      -68.12     45.41 o 
  -7   7  15     1650.33     1704.98    224.23 o 
  -6   7  15      513.97      559.25     86.88 o 
  -5   7  15     1953.82     1983.63    170.06 o 
  -4   7  15     1335.10     1571.95    122.05 o 
  -3   7  15     1269.86     1375.83    115.02 o 
  -2   7  15      537.62      449.94     71.64 o 
  -1   7  15       20.72      -12.57     36.62 o 
   0   7  15       39.21       54.79     51.10 o 
   1   7  15      392.81      445.51    141.14 o 
   2   7  15        1.04       21.23     43.40 o 
   3   7  15       77.89       29.04     46.78 o 
   4   7  15     1102.91     1230.85    111.03 o 
 -14   8  15      517.41      516.64     92.86 o 
 -13   8  15      372.02      348.44     72.49 o 
 -12   8  15      700.85      561.38     85.41 o 
 -11   8  15      158.36      181.01     63.28 o 
 -10   8  15      817.68      685.32     92.57 o 
  -9   8  15      135.80      147.07     64.70 o 
  -8   8  15     1886.03     2004.33    402.90 o 
  -7   8  15      343.85      321.56     73.54 o 
  -6   8  15      136.47       66.82     61.23 o 
  -5   8  15     1394.06     1447.29    140.78 o 
  -4   8  15      271.17      207.56     71.27 o 
  -3   8  15      210.51      138.07     71.91 o 
  -2   8  15      475.13      502.79     70.64 o 
  -1   8  15     1474.68     1491.81    121.83 o 
   0   8  15     1646.26     1942.89    224.87 o 
   1   8  15        2.98        0.10     42.48 o 
   2   8  15        7.22      -13.03     40.27 o 
 -11   9  15        3.85      -20.98     52.25 o 
 -10   9  15      130.37       77.01     58.39 o 
  -9   9  15     1136.12     1100.14    156.52 o 
  -8   9  15      385.05      415.16     95.29 o 
  -7   9  15        4.18      -53.59     58.39 o 
  -6   9  15      325.65      309.91    119.82 o 
  -5   9  15        1.41       -9.38     65.86 o 
  -4   9  15      361.69      335.77     81.60 o 
  -3   9  15       35.08       53.91     66.72 o 
  -2   9  15      133.95      149.23     98.28 o 
  -1   9  15      907.52     1017.63    123.90 o 
   0   9  15      497.00      511.37     86.76 o 
  -7  10  15       13.65       14.88     66.74 o 
  -6  10  15       81.34      163.88     76.10 o 
  -5  10  15      628.08      761.34    108.99 o 
  -4  10  15       47.10      -76.92     62.14 o 
 -18   0  16      106.18      213.03     76.05 o 
 -16   0  16      474.72      486.71    109.60 o 
 -14   0  16      121.49      130.50     45.44 o 
 -12   0  16      485.11      596.07     72.12 o 
 -10   0  16      167.85      229.36     56.48 o 
  -8   0  16     5224.58     5524.84    433.42 o 
  -6   0  16       48.39       -0.28     34.47 o 
  -4   0  16      901.29      990.16    165.49 o 
  -2   0  16     4995.56     4854.16    538.13 o 
   0   0  16     1115.50     1156.55    185.57 o 
   2   0  16     1112.80     1076.06    179.20 o 
   4   0  16      490.73      622.16    139.49 o 
   6   0  16      530.26      486.84    130.02 o 
 -18   1  16      329.06      176.61     98.95 o 
 -17   1  16      170.57      146.64     49.39 o 
 -16   1  16       58.16       64.55     39.09 o 
 -15   1  16     1454.61     1888.18    119.11 o 
 -14   1  16       48.62       81.22     34.76 o 
 -13   1  16       53.55       28.95     26.77 o 
 -12   1  16        0.44       -5.50     38.66 o 
 -11   1  16      877.84     1013.22     72.45 o 
 -10   1  16     1714.07     1776.34    109.65 o 
  -9   1  16      975.49     1067.12     98.87 o 
  -8   1  16       16.83      -15.88     25.92 o 
  -7   1  16      391.96      540.56     64.85 o 
  -6   1  16      381.47      359.33     59.00 o 
  -5   1  16        2.31      -16.44     30.62 o 
  -4   1  16        2.55      -42.99     29.23 o 
  -3   1  16      804.36      847.15     87.27 o 
  -2   1  16      461.93      421.88     76.18 o 
  -1   1  16      342.05      342.57     71.09 o 
   0   1  16        4.89      -51.15     34.10 o 
   1   1  16      690.81      617.74     93.19 o 
   2   1  16        1.44        4.32     40.71 o 
   3   1  16       21.48       19.52     52.23 o 
   4   1  16      113.55      149.50     58.10 o 
   5   1  16     1252.14     1251.20    146.34 o 
   6   1  16      714.88      798.85    113.90 o 
 -18   2  16        1.31       94.78     59.69 o 
 -17   2  16      269.25      382.37     53.21 o 
 -16   2  16      225.18      301.43     48.58 o 
 -15   2  16       88.87      113.90     38.46 o 
 -14   2  16      251.29      357.31     60.76 o 
 -13   2  16      151.50      199.69     45.86 o 
 -12   2  16        0.22        3.49     35.02 o 
 -11   2  16      364.25      339.32     44.16 o 
 -10   2  16     3824.18     4080.45    205.35 o 
  -9   2  16        3.44      -17.98     27.06 o 
  -8   2  16      134.47      142.58     43.14 o 
  -7   2  16      417.19      285.08     46.18 o 
  -6   2  16      131.99       40.39     33.79 o 
  -5   2  16      274.75      357.49     56.11 o 
  -4   2  16      443.10      389.97     52.97 o 
  -3   2  16      304.58      352.63     51.82 o 
  -2   2  16     1605.01     1727.66    142.45 o 
  -1   2  16     1535.71     1642.70    136.49 o 
   0   2  16      192.61      197.35     49.70 o 
   1   2  16      640.29      722.55    102.64 o 
   2   2  16        4.51       51.43     50.42 o 
   3   2  16       38.37      -18.47     68.26 o 
   4   2  16      512.88      478.12     86.31 o 
   5   2  16       65.81       11.11     52.48 o 
   6   2  16        4.03       47.62     51.62 o 
 -18   3  16      186.40      238.86     49.42 o 
 -17   3  16       49.14       46.31     45.05 o 
 -16   3  16      257.11      298.24     79.44 o 
 -15   3  16        2.20      -15.42     44.48 o 
 -14   3  16       21.49       27.06     39.93 o 
 -13   3  16     1273.60     1444.02    140.09 o 
 -12   3  16      356.40      340.26     55.00 o 
 -11   3  16       84.55      154.17     40.72 o 
 -10   3  16      346.56      227.88     66.79 o 
  -9   3  16     2803.47     2839.73    173.05 o 
  -8   3  16      235.07      207.92     42.85 o 
  -7   3  16      844.47      967.31     81.79 o 
  -6   3  16      132.55      106.43     39.25 o 
  -5   3  16      219.62      288.13     45.98 o 
  -4   3  16       22.62       15.88     39.08 o 
  -3   3  16       79.26      120.95     40.50 o 
  -2   3  16       95.76       50.77     38.66 o 
  -1   3  16      100.38      100.58     41.52 o 
   0   3  16     1901.62     2029.34    161.01 o 
   1   3  16      171.80      165.67     51.54 o 
   2   3  16     1137.89     1237.86    116.39 o 
   3   3  16     2484.42     2683.84    240.67 o 
   4   3  16      798.15      734.74    149.32 o 
   5   3  16      153.71       57.95     35.56 o 
   6   3  16     1067.32     1115.16    174.11 o 
 -17   4  16       12.07      -44.04     43.42 o 
 -16   4  16      228.84      351.22     65.71 o 
 -15   4  16      112.41      124.72     45.07 o 
 -14   4  16      322.92      303.66     51.42 o 
 -13   4  16      214.41      276.37    106.39 o 
 -12   4  16       14.27      -27.52     40.07 o 
 -11   4  16     2060.69     2387.75    369.69 o 
 -10   4  16       12.46       50.22     44.54 o 
  -9   4  16      333.13      346.10     62.17 o 
  -8   4  16      923.79      919.00     85.93 o 
  -7   4  16      361.76      445.16     56.94 o 
  -6   4  16        1.88      -36.73     34.67 o 
  -5   4  16      742.38      699.94     70.47 o 
  -4   4  16       11.43       28.22     33.39 o 
  -3   4  16       10.22       -3.27     38.81 o 
  -2   4  16      376.42      386.85     58.64 o 
  -1   4  16      150.16      151.58     44.97 o 
   0   4  16      602.94      558.64     65.01 o 
   1   4  16     2663.05     2932.68    209.79 o 
   2   4  16       96.69       89.80     48.72 o 
   3   4  16      169.30      113.41     56.17 o 
   4   4  16       16.38       48.56     44.89 o 
   5   4  16     1664.66     1829.06    286.62 o 
 -17   5  16      334.54      392.38     64.61 o 
 -16   5  16      257.31      211.08     58.85 o 
 -15   5  16      749.86      728.73     76.22 o 
 -14   5  16     1239.53     1500.65    137.58 o 
 -13   5  16       89.31       32.85     45.54 o 
 -12   5  16     1312.89     1406.21    128.74 o 
 -11   5  16      213.39      122.38     91.44 o 
 -10   5  16      109.76       16.19     46.52 o 
  -9   5  16      476.86      465.17     73.63 o 
  -8   5  16       26.33       -5.87     44.68 o 
  -7   5  16      107.36      111.94     59.06 o 
  -6   5  16       99.10      210.66     68.49 o 
  -5   5  16      417.08      338.21     53.62 o 
  -4   5  16     3342.92     3768.13    221.97 o 
  -3   5  16      704.28      760.71     90.54 o 
  -2   5  16      829.73     1040.55    117.61 o 
  -1   5  16       61.49       47.98     43.26 o 
   0   5  16     1437.11     1543.45    122.50 o 
   1   5  16      733.70      846.47    142.70 o 
   2   5  16       92.92       65.11     37.47 o 
   3   5  16       40.42       47.78     45.50 o 
   4   5  16       32.96       17.21     44.32 o 
 -16   6  16       87.85       56.68     55.45 o 
 -15   6  16      269.17      171.00    118.28 o 
 -14   6  16      304.71      364.91     70.93 o 
 -13   6  16     1023.73     1171.01    119.81 o 
 -12   6  16      205.17       81.00     66.83 o 
 -11   6  16      362.29      309.98     67.13 o 
 -10   6  16      205.28      130.90     55.72 o 
  -9   6  16       21.11      -15.65     48.06 o 
  -8   6  16      440.81      520.86     92.60 o 
  -7   6  16     2986.92     2412.51    301.49 o 
  -6   6  16     1119.54     1094.48    118.01 o 
  -5   6  16     4224.49     4717.21    269.26 o 
  -4   6  16       78.67       32.27     71.45 o 
  -3   6  16        5.54      -11.12     36.01 o 
  -2   6  16      234.93      237.66     52.72 o 
  -1   6  16      896.99      969.42    106.85 o 
   0   6  16        2.29      -11.23     38.02 o 
   1   6  16      790.20      831.05     85.67 o 
   2   6  16       17.42      -19.60     41.67 o 
   3   6  16      327.41      319.40     61.85 o 
   4   6  16        1.52        8.49     49.03 o 
 -14   7  16      422.18      351.92     72.70 o 
 -13   7  16       60.12        4.44     52.87 o 
 -12   7  16       12.00      -43.74     49.26 o 
 -11   7  16      200.49      222.74     73.99 o 
 -10   7  16      188.64      138.00     60.78 o 
  -9   7  16        2.97      -67.71     45.14 o 
  -8   7  16        5.38      -67.03     59.84 o 
  -7   7  16       68.68      -32.32     55.08 o 
  -6   7  16     4636.98     5391.22    761.79 o 
  -5   7  16        1.09       33.13     50.38 o 
  -4   7  16       48.03       70.00     39.38 o 
  -3   7  16      184.43      174.01     49.07 o 
  -2   7  16      191.27      210.17     52.40 o 
  -1   7  16      336.30      359.12     72.95 o 
   0   7  16      431.05      544.67     75.79 o 
   1   7  16      121.34      111.34     68.71 o 
   2   7  16      439.28      479.55     74.10 o 
 -13   8  16     1193.51     1202.43    122.20 o 
 -12   8  16       49.59       11.14     51.13 o 
 -11   8  16      154.25       91.16     74.28 o 
 -10   8  16      420.65      404.14     78.07 o 
  -9   8  16        0.31       56.20     55.44 o 
  -8   8  16      111.73       86.93     61.97 o 
  -7   8  16        2.25      -41.47     59.94 o 
  -6   8  16      441.66      477.11     88.52 o 
  -5   8  16     2426.23     2616.97    267.85 o 
  -4   8  16      153.35      130.42     96.73 o 
  -3   8  16       28.38       46.91     67.34 o 
  -2   8  16        1.55      -13.74     43.46 o 
  -1   8  16      631.18      467.35    126.15 o 
   0   8  16      555.74      636.76     94.50 o 
 -10   9  16       33.47      -14.96     59.61 o 
  -9   9  16        8.67      -44.23     61.25 o 
  -8   9  16      236.30      194.15     70.54 o 
  -7   9  16      450.78      493.61     90.65 o 
  -6   9  16        1.89      -33.57     66.30 o 
  -5   9  16       87.47       56.13     70.71 o 
  -4   9  16      270.08      251.06     78.74 o 
  -3   9  16      956.33     1081.81    166.60 o 
  -2   9  16      141.10      166.71     78.93 o 
 -17   0  17       10.61      -39.13     61.68 o 
 -15   0  17       24.93      -22.64     57.02 o 
 -13   0  17      595.07      804.72     94.57 o 
 -11   0  17      321.77      311.90     82.87 o 
  -9   0  17     2217.37     2548.73    229.01 o 
  -7   0  17      340.98      393.10    106.49 o 
  -5   0  17      646.09      869.89    160.17 o 
  -3   0  17      556.85      710.53    145.05 o 
  -1   0  17     2825.12     2855.29    345.05 o 
   1   0  17      113.68      166.50     81.67 o 
   3   0  17      726.60      951.26    171.28 o 
   5   0  17      952.05     1109.92    195.05 o 
 -18   1  17      649.73      960.70    100.17 o 
 -17   1  17      148.93       12.04     34.36 o 
 -16   1  17     1057.00     1282.84    108.54 o 
 -15   1  17       53.57       50.27     36.18 o 
 -14   1  17       34.84        8.54     34.73 o 
 -13   1  17       20.53       54.35     31.70 o 
 -12   1  17        1.38       -7.27     29.70 o 
 -11   1  17        3.30      -17.32     36.14 o 
 -10   1  17       35.41       13.98     33.07 o 
  -9   1  17      632.09      667.79     58.54 o 
  -8   1  17      243.44      219.75     50.20 o 
  -7   1  17       97.18       44.31     40.86 o 
  -6   1  17      261.48      361.13     62.02 o 
  -5   1  17      180.90      167.05     58.19 o 
  -4   1  17      321.06      377.61     76.77 o 
  -3   1  17      118.48      193.29     60.95 o 
  -2   1  17     2090.64     2066.80    198.43 o 
  -1   1  17        6.54      -56.74     41.56 o 
   0   1  17        4.95      -41.52     37.32 o 
   1   1  17       80.27      -21.89     78.14 o 
   2   1  17      129.46      122.00     59.62 o 
   3   1  17      172.31      200.60     65.92 o 
   4   1  17      955.17      870.02    118.36 o 
   5   1  17        6.83       13.14     50.57 o 
 -18   2  17     1303.76     2068.41    150.50 o 
 -17   2  17       14.60        1.08     42.75 o 
 -16   2  17      318.01      402.80     54.11 o 
 -15   2  17      118.93      185.11     54.56 o 
 -14   2  17      696.86      833.02    105.23 o 
 -13   2  17      276.78      307.47     51.08 o 
 -12   2  17      215.85      197.09     46.48 o 
 -11   2  17        5.86       11.54     30.86 o 
 -10   2  17      357.61      408.42     86.36 o 
  -9   2  17     1667.12     1824.19    137.55 o 
  -8   2  17     1193.17     1406.50    121.70 o 
  -7   2  17      329.92      352.31     51.70 o 
  -6   2  17      326.58      321.75     73.13 o 
  -5   2  17        0.23      -52.33     34.89 o 
  -4   2  17     1564.95     1687.31    120.86 o 
  -3   2  17        3.57       14.69     39.85 o 
  -2   2  17       10.76      -23.59     45.32 o 
  -1   2  17      884.17      854.35    112.01 o 
   0   2  17       32.17       53.10     62.94 o 
   1   2  17      311.11      343.79     75.87 o 
   2   2  17       32.53       50.13     47.76 o 
   3   2  17       11.40       27.02     47.30 o 
   4   2  17       10.72       14.68     89.76 o 
   5   2  17     1561.04     1861.39    270.98 o 
 -17   3  17      428.33      647.32     94.03 o 
 -16   3  17       60.80       40.76     56.08 o 
 -15   3  17      290.90      329.39     61.37 o 
 -14   3  17      682.21      745.10     77.08 o 
 -13   3  17        4.85       13.57     37.72 o 
 -12   3  17     3303.18     3372.06    235.48 o 
 -11   3  17     3331.82     3979.53    334.87 o 
 -10   3  17     3161.80     3052.31    272.27 o 
  -9   3  17      216.21      249.34     47.54 o 
  -8   3  17      539.11      686.21     69.06 o 
  -7   3  17       31.09       49.32     33.90 o 
  -6   3  17       79.02       65.68     36.24 o 
  -5   3  17      327.96      378.97     53.97 o 
  -4   3  17     1511.41     1597.80    134.84 o 
  -3   3  17      451.38      451.71     59.86 o 
  -2   3  17       55.12       80.91     44.34 o 
  -1   3  17       10.94      -49.10     36.01 o 
   0   3  17     2713.97     3112.18    218.57 o 
   1   3  17      241.91      298.58    127.08 o 
   2   3  17       10.57      -25.55     53.11 o 
   3   3  17      704.31      705.53    106.23 o 
   4   3  17     1712.61     1983.03    203.56 o 
 -17   4  17      520.64      584.49     94.18 o 
 -16   4  17      255.47      203.85     58.84 o 
 -15   4  17      597.81      781.79    103.46 o 
 -14   4  17      544.55      622.32     85.37 o 
 -13   4  17      199.43      116.70     54.58 o 
 -12   4  17      624.64      868.94    122.26 o 
 -11   4  17        5.80      -23.35     46.53 o 
 -10   4  17     1344.12     1353.89    126.18 o 
  -9   4  17       59.06       42.12     49.58 o 
  -8   4  17      119.70       64.89     39.25 o 
  -7   4  17      243.02      290.49     49.01 o 
  -6   4  17      406.41      408.49     57.43 o 
  -5   4  17      499.93      544.69     64.97 o 
  -4   4  17       36.22       32.99     70.56 o 
  -3   4  17       40.94      -21.30     37.32 o 
  -2   4  17      782.20      785.38     79.66 o 
  -1   4  17       61.76       12.47     39.23 o 
   0   4  17      657.68      650.75     88.12 o 
   1   4  17        0.09      -20.38     39.26 o 
   2   4  17     1325.00     1461.89    136.57 o 
   3   4  17      657.43      800.47    117.08 o 
   4   4  17       28.96       -6.32     39.80 o 
 -16   5  17      691.76      780.33    165.05 o 
 -15   5  17      245.23      203.38     64.66 o 
 -14   5  17      344.86      300.58     67.77 o 
 -13   5  17      125.23       86.30     46.25 o 
 -12   5  17       68.28       39.88     46.64 o 
 -11   5  17       24.03        3.51     45.88 o 
 -10   5  17      106.85       83.72     52.35 o 
  -9   5  17      349.57      278.99     65.15 o 
  -8   5  17      166.79      126.60     58.26 o 
  -7   5  17     1098.04     1059.04    110.96 o 
  -6   5  17      442.55      435.66     61.52 o 
  -5   5  17      637.26      821.01     80.96 o 
  -4   5  17        5.98      -16.68     35.69 o 
  -3   5  17        3.26       52.87     42.58 o 
  -2   5  17      144.63      179.73     51.63 o 
  -1   5  17      219.31      195.03     52.03 o 
   0   5  17      719.69     1224.85    208.23 o 
   1   5  17     1954.48     1824.86    373.00 o 
   2   5  17      124.53       67.45     43.58 o 
   3   5  17      825.98      881.37    167.29 o 
 -15   6  17       13.46       40.31     47.68 o 
 -14   6  17       61.40       97.67     58.23 o 
 -13   6  17       72.78      113.33     59.87 o 
 -12   6  17      333.64      322.50     69.04 o 
 -11   6  17       60.89       12.78     49.90 o 
 -10   6  17        8.29      -50.21     59.53 o 
  -9   6  17       33.23       10.24     66.70 o 
  -8   6  17      100.76       70.20     57.29 o 
  -7   6  17     1188.14     1117.01    122.31 o 
  -6   6  17     1687.72     1745.22    154.91 o 
  -5   6  17       49.23       52.09     47.36 o 
  -4   6  17      696.44      741.98     80.64 o 
  -3   6  17       66.29       15.62     39.74 o 
  -2   6  17      328.72      273.14     65.92 o 
  -1   6  17      116.73      152.74     50.69 o 
   0   6  17     1522.50     1982.60    214.81 o 
   1   6  17        0.03      -34.88     36.99 o 
   2   6  17     1197.28     1430.47    139.04 o 
 -13   7  17      212.31      205.55     66.37 o 
 -12   7  17      165.81       93.03     57.57 o 
 -11   7  17       27.54       31.49     55.11 o 
 -10   7  17       61.92       20.84     56.60 o 
  -9   7  17        1.53        3.31     55.97 o 
  -8   7  17      196.08      247.94     68.82 o 
  -7   7  17       31.21       18.94     48.21 o 
  -6   7  17      413.52      229.16    130.80 o 
  -5   7  17      977.73      886.10    109.94 o 
  -4   7  17      313.26      310.03     80.63 o 
  -3   7  17      274.23      432.39     67.83 o 
  -2   7  17      460.19      535.30     84.27 o 
  -1   7  17      226.26      241.07     60.35 o 
   0   7  17      140.52       53.63     50.94 o 
 -11   8  17        0.58      -42.08     55.15 o 
 -10   8  17      180.46      107.13     65.66 o 
  -9   8  17        2.13      -20.03     59.71 o 
  -8   8  17      185.92      104.72     66.50 o 
  -7   8  17      627.35      577.76    174.71 o 
  -6   8  17      417.40      304.70     83.49 o 
  -5   8  17     1035.96     1116.60    126.77 o 
  -4   8  17      576.02      584.95     95.06 o 
  -3   8  17        5.49      -31.60     68.41 o 
  -2   8  17       44.42      -52.06     59.14 o 
 -16   0  18      187.78      302.81    122.07 o 
 -14   0  18      729.14     1027.68    110.76 o 
 -12   0  18       47.57       89.16     53.83 o 
 -10   0  18      192.68      156.56     90.34 o 
  -8   0  18      550.58      556.63    129.78 o 
  -6   0  18      841.43     1175.51    191.94 o 
  -4   0  18     2940.98     2853.73    353.52 o 
  -2   0  18     1382.76     1485.19    229.24 o 
   0   0  18      713.56     1040.33    182.94 o 
   2   0  18     2775.38     2924.72    364.11 o 
   4   0  18      177.68       27.25     78.72 o 
 -17   1  18      288.36      364.79     66.95 o 
 -16   1  18      141.84      184.59     54.75 o 
 -15   1  18      149.34      149.21     49.77 o 
 -14   1  18        1.79      -30.96     42.92 o 
 -13   1  18      815.21     1020.57    120.94 o 
 -12   1  18     2382.83     2586.66    188.07 o 
 -11   1  18      310.58      446.11     56.38 o 
 -10   1  18        9.70       -0.09     34.53 o 
  -9   1  18      150.79       94.75     38.84 o 
  -8   1  18       31.42      -11.62     44.72 o 
  -7   1  18     1252.52     1575.88    165.81 o 
  -6   1  18      118.22       38.13     53.12 o 
  -5   1  18      426.19      498.32    102.42 o 
  -4   1  18     1631.92     1692.42    173.80 o 
  -3   1  18      318.87      181.72     63.55 o 
  -2   1  18     1185.21     1165.73    139.87 o 
  -1   1  18      314.44      368.08     76.52 o 
   0   1  18       36.67      -11.38     44.32 o 
   1   1  18       67.26       36.86     50.62 o 
   2   1  18      277.82      311.87     77.59 o 
   3   1  18      191.38      188.76     65.52 o 
 -17   2  18      377.62      445.99     97.93 o 
 -16   2  18       94.87       41.47     48.51 o 
 -15   2  18       29.54      -10.23     45.49 o 
 -14   2  18        5.59      -16.80     40.24 o 
 -13   2  18      161.47      158.52     46.22 o 
 -12   2  18      943.86      985.87    116.19 o 
 -11   2  18      583.42      572.42     64.27 o 
 -10   2  18       25.87      -10.88     35.21 o 
  -9   2  18      378.09      482.12     58.06 o 
  -8   2  18     2060.34     2306.78    211.35 o 
  -7   2  18       19.40       -8.65     42.32 o 
  -6   2  18     1466.20     1563.64    133.43 o 
  -5   2  18     2002.79     2088.39    202.52 o 
  -4   2  18       37.42       21.51    104.10 o 
  -3   2  18      501.13      561.36     91.74 o 
  -2   2  18        6.62      106.26     53.11 o 
  -1   2  18       47.62       20.92     48.29 o 
   0   2  18      104.92      230.91     66.74 o 
   1   2  18      291.49      254.03     70.78 o 
   2   2  18     1116.93     1167.24    141.77 o 
   3   2  18      450.36      567.72    203.58 o 
 -16   3  18      563.02      792.48     85.33 o 
 -15   3  18      147.28      226.68     56.93 o 
 -14   3  18        9.72       -4.69     48.29 o 
 -13   3  18      767.34      796.55     91.70 o 
 -12   3  18        9.41      -31.08     43.82 o 
 -11   3  18      499.76      456.63     74.52 o 
 -10   3  18      262.86      249.49     79.76 o 
  -9   3  18     1337.67     1402.74    107.91 o 
  -8   3  18      286.35      199.54     47.85 o 
  -7   3  18      463.11      437.31     73.23 o 
  -6   3  18      601.13      739.26     73.88 o 
  -5   3  18      244.90      259.37     62.52 o 
  -4   3  18      885.62     1169.09    115.46 o 
  -3   3  18       56.45       36.10     59.72 o 
  -2   3  18      603.00      751.07    114.82 o 
  -1   3  18      869.97      842.53    116.17 o 
   0   3  18        4.21      -22.46     60.12 o 
   1   3  18      964.06      992.17    127.46 o 
   2   3  18      765.18      843.99    288.08 o 
   3   3  18       25.58      -24.89     50.18 o 
 -16   4  18       20.84       32.45     59.37 o 
 -15   4  18      648.76      791.74    115.74 o 
 -14   4  18        0.74      -68.41     55.28 o 
 -13   4  18       65.16      115.99     57.01 o 
 -12   4  18       76.42       16.14     43.91 o 
 -11   4  18      425.47      358.52     68.63 o 
 -10   4  18       94.23       28.17     48.72 o 
  -9   4  18     1628.75     1758.76    180.09 o 
  -8   4  18      293.40      285.25     54.81 o 
  -7   4  18       87.78      131.21     43.08 o 
  -6   4  18      347.35      372.84     57.91 o 
  -5   4  18       95.00      130.44     47.23 o 
  -4   4  18        2.32        5.43     46.27 o 
  -3   4  18      246.94      311.92     87.50 o 
  -2   4  18      379.88      374.86     89.72 o 
  -1   4  18      434.01      507.95     92.40 o 
   0   4  18      497.70      732.32     93.46 o 
   1   4  18      361.38      347.79     83.26 o 
   2   4  18      470.74      463.45     92.39 o 
 -15   5  18      135.35       76.38     58.57 o 
 -14   5  18      686.40      301.99    159.82 o 
 -13   5  18        0.10       54.44     52.76 o 
 -12   5  18      113.43       72.65     55.61 o 
 -11   5  18      125.98      129.07     56.64 o 
 -10   5  18      783.56      680.47     87.91 o 
  -9   5  18      242.93      172.91     63.49 o 
  -8   5  18      639.82      940.81    106.93 o 
  -7   5  18       13.35       14.88     51.36 o 
  -6   5  18      611.85      736.31     78.01 o 
  -5   5  18      907.78      951.36     90.13 o 
  -4   5  18       16.78       22.32     49.64 o 
  -3   5  18       89.85      121.48     47.69 o 
  -2   5  18       89.91       38.00     48.28 o 
  -1   5  18      214.02      239.82     63.63 o 
   0   5  18       93.30      155.48     59.02 o 
   1   5  18       45.60       66.21     52.97 o 
 -13   6  18       32.08      -48.23     50.26 o 
 -12   6  18        6.42       -5.45     45.33 o 
 -11   6  18      391.54      127.33    110.33 o 
 -10   6  18       27.62      -41.24     50.24 o 
  -9   6  18      278.66      185.03     66.17 o 
  -8   6  18     1531.49     1367.55    158.81 o 
  -7   6  18        0.89      -16.17     56.69 o 
  -6   6  18       57.23       62.05     75.58 o 
  -5   6  18       41.13      -10.03     44.51 o 
  -4   6  18      377.73      441.80     67.39 o 
  -3   6  18      483.06      501.01     83.57 o 
  -2   6  18      261.59      291.58     70.08 o 
  -1   6  18       23.43      -17.27     46.34 o 
   0   6  18       11.79      -41.77     43.96 o 
 -12   7  18      309.52      228.84     71.39 o 
 -11   7  18      151.61       87.52     62.80 o 
 -10   7  18       38.49       33.98     58.60 o 
  -9   7  18      155.48       83.75     55.79 o 
  -8   7  18       88.20       99.37     75.00 o 
  -7   7  18      654.51      509.39     90.09 o 
  -6   7  18        7.41      -19.31     61.82 o 
  -5   7  18      289.43      253.43     80.29 o 
  -4   7  18      256.64      257.33     79.05 o 
  -3   7  18       31.51       69.21     54.15 o 
  -2   7  18      628.38      819.49    105.12 o 
  -7   8  18       33.97       55.34     78.32 o 
 -15   0  19       68.97       88.87    127.91 o 
 -13   0  19     4117.19     6017.69    647.38 o 
  -9   0  19      196.26       85.40     82.77 o 
  -7   0  19       39.27       36.74     75.61 o 
  -5   0  19     5615.74     6794.10    739.54 o 
  -3   0  19      579.87      627.40    141.84 o 
  -1   0  19     1163.77     1169.26    198.89 o 
   1   0  19      637.90      519.11    132.79 o 
 -16   1  19      385.66      799.66    126.78 o 
 -15   1  19      500.43      695.77     89.93 o 
 -14   1  19       72.58       69.87     42.85 o 
 -13   1  19      168.45      204.40     62.48 o 
 -12   1  19     1119.05     1405.35    162.14 o 
 -11   1  19       28.37        9.01     36.67 o 
 -10   1  19     1639.48     1947.20    154.35 o 
  -9   1  19      696.20      850.51    158.78 o 
  -8   1  19      121.73      126.11     65.31 o 
  -7   1  19       42.97        6.50     48.66 o 
  -6   1  19      321.16      370.68     78.80 o 
  -5   1  19       77.87       57.52     55.48 o 
  -4   1  19     1612.37     1601.33    191.07 o 
  -3   1  19     1441.11     1524.32    166.91 o 
  -2   1  19       53.67       77.04     55.32 o 
  -1   1  19        1.66      -80.52     57.01 o 
   0   1  19      271.46      220.71     86.91 o 
   1   1  19       93.45      151.12     67.42 o 
   2   1  19        9.40       31.80     54.38 o 
 -16   2  19       34.05       22.06     69.35 o 
 -15   2  19      202.40      204.49     54.00 o 
 -14   2  19      153.66      187.78     88.57 o 
 -13   2  19        3.68      -36.77     45.45 o 
 -12   2  19       67.40      -23.27     64.64 o 
 -11   2  19     1505.52     1820.29    152.75 o 
 -10   2  19       11.32      -18.75     34.25 o 
  -9   2  19       17.97       15.99     34.16 o 
  -8   2  19      155.10      156.54     65.11 o 
  -7   2  19     1341.73     1044.29    177.47 o 
  -6   2  19       34.99      119.86    127.85 o 
  -5   2  19       13.03      -10.79     44.02 o 
  -4   2  19      251.13      176.86     64.13 o 
  -3   2  19       58.88       52.51     55.23 o 
  -2   2  19      699.93      794.98    184.66 o 
  -1   2  19       25.75       36.74     66.32 o 
   0   2  19       13.27       47.62     50.65 o 
   1   2  19      759.77     1117.90    183.57 o 
   2   2  19     1183.44     1316.53    231.91 o 
 -15   3  19      449.95      685.29    159.16 o 
 -14   3  19        0.41      -70.01     46.68 o 
 -13   3  19      197.12      197.54     68.30 o 
 -12   3  19        6.56       -8.68     60.54 o 
 -11   3  19      218.45      170.70     57.76 o 
 -10   3  19        2.85       27.78     37.18 o 
  -9   3  19       53.21       59.54     41.46 o 
  -8   3  19       53.45       54.85     40.43 o 
  -7   3  19       15.51       69.35     54.75 o 
  -6   3  19     1139.14     1318.97    151.04 o 
  -5   3  19      491.42      609.73    144.88 o 
  -4   3  19       52.66      117.53     67.32 o 
  -3   3  19      719.38      955.93    125.45 o 
  -2   3  19      359.28      298.65     76.87 o 
  -1   3  19       20.20       15.06     45.55 o 
   0   3  19      545.77      641.80    104.97 o 
   1   3  19       12.54      -20.12    113.04 o 
 -15   4  19      535.20      524.69     85.00 o 
 -14   4  19      482.56      521.32    126.08 o 
 -13   4  19      188.17      136.50     86.21 o 
 -12   4  19      402.88      314.79     86.20 o 
 -11   4  19      130.29      200.58     62.03 o 
 -10   4  19       22.72        4.52     48.18 o 
  -9   4  19        1.21      -26.51     65.50 o 
  -8   4  19      923.65     1068.90    109.79 o 
  -7   4  19      457.39      439.65     63.52 o 
  -6   4  19      480.49      486.45     64.71 o 
  -5   4  19        7.27       78.20     50.99 o 
  -4   4  19      851.35      899.95    105.40 o 
  -3   4  19      225.16      221.86     61.39 o 
  -2   4  19       38.67       -1.76     52.51 o 
  -1   4  19        2.93      -47.93     48.58 o 
   0   4  19       60.50       72.98     57.47 o 
 -13   5  19      954.42     1045.97    114.85 o 
 -12   5  19      144.39      124.38     61.38 o 
 -11   5  19        0.13      -30.89     49.30 o 
 -10   5  19       13.01       24.64     53.40 o 
  -9   5  19     2141.07     2195.41    282.42 o 
  -8   5  19       25.42       12.69     57.45 o 
  -7   5  19      127.16      139.39     66.12 o 
  -6   5  19      119.88       72.01     42.53 o 
  -5   5  19      155.40      219.75     63.32 o 
  -4   5  19        7.35       49.46     57.26 o 
  -3   5  19        3.35      -58.96     39.31 o 
  -2   5  19      175.40      118.88     56.23 o 
  -1   5  19      327.53      279.14     70.92 o 
 -12   6  19       72.81      -62.19     53.66 o 
 -11   6  19      546.28      684.69     96.15 o 
 -10   6  19      280.97      181.77     92.46 o 
  -9   6  19      171.51       48.47     67.43 o 
  -8   6  19      725.90      911.25    113.62 o 
  -7   6  19     1045.28     1137.59    125.29 o 
  -6   6  19      799.15     1073.15    123.41 o 
  -5   6  19      207.40      233.77     74.80 o 
  -4   6  19       43.97        6.01     53.61 o 
  -3   6  19      249.65      208.25     62.48 o 
  -8   7  19       68.67      -46.30     62.06 o 
  -7   7  19      693.56      762.52    109.92 o 
 -14   0  20        5.72     -110.29     73.53 o 
 -10   0  20      808.45      912.28    174.43 o 
  -8   0  20       22.54      -48.20     70.86 o 
  -6   0  20       33.64      -54.30     71.83 o 
  -4   0  20     2122.07     2418.67    332.29 o 
  -2   0  20      770.56     1207.55    205.82 o 
   0   0  20      514.59      520.86    135.26 o 
 -15   1  20      473.81      755.46     94.77 o 
 -14   1  20      281.43      316.98     79.18 o 
 -13   1  20        0.24       15.33     54.02 o 
 -12   1  20        2.59        7.25     41.05 o 
 -11   1  20     1323.64     1518.26    232.97 o 
 -10   1  20        0.27      -39.99     74.30 o 
  -9   1  20       18.80      -37.85     48.52 o 
  -8   1  20      123.93      195.18     69.03 o 
  -7   1  20        1.49      -64.84     43.22 o 
  -6   1  20        8.72       11.72     52.60 o 
  -5   1  20       25.62       35.91     53.48 o 
  -4   1  20       12.28      -66.99     65.30 o 
  -3   1  20     1599.37     2054.86    209.32 o 
  -2   1  20       31.73       15.37     77.70 o 
  -1   1  20        5.94      -32.87     46.96 o 
   0   1  20      105.38       72.56     60.14 o 
 -15   2  20       33.57      107.91     64.63 o 
 -14   2  20       48.03      100.97     61.20 o 
 -13   2  20     2313.33     3299.54    237.48 o 
 -12   2  20      106.93      150.49     57.88 o 
 -11   2  20      165.87       77.23     59.89 o 
 -10   2  20      755.44      970.54     99.83 o 
  -9   2  20      246.71      249.90     97.39 o 
  -8   2  20       51.61       49.30     53.15 o 
  -7   2  20      313.78      436.84    142.07 o 
  -6   2  20      373.15      493.25    128.85 o 
  -5   2  20      307.82      397.87     81.43 o 
  -4   2  20      317.32      312.43    127.91 o 
  -3   2  20      239.89      217.13     70.34 o 
  -2   2  20       99.25       64.14     59.58 o 
  -1   2  20      432.82      529.25     96.93 o 
 -14   3  20       76.60       65.62     57.20 o 
 -13   3  20      301.79      364.21     72.49 o 
 -12   3  20      800.43     1068.16    114.27 o 
 -11   3  20      140.10      137.55     56.76 o 
 -10   3  20      521.88      405.68     75.31 o 
  -9   3  20     1251.26     1541.10    134.63 o 
  -8   3  20      176.33      215.12     87.74 o 
  -7   3  20        1.47      -72.36     54.81 o 
  -6   3  20      459.16      548.87    143.47 o 
  -5   3  20      210.90      348.67    122.69 o 
  -4   3  20      171.81      261.68     74.83 o 
  -3   3  20      333.89      364.10     82.31 o 
  -2   3  20       24.77        3.37     54.25 o 
  -1   3  20       17.02       64.49     97.71 o 
 -13   4  20      106.70      156.49     67.70 o 
 -12   4  20        1.29      -45.87     30.58 o 
 -11   4  20     2244.26     2630.78    658.28 o 
 -10   4  20       95.71       69.92     59.80 o 
  -9   4  20       78.86       99.76     61.04 o 
  -8   4  20        2.77       14.35     55.27 o 
  -7   4  20     1490.03     1838.08    222.75 o 
  -6   4  20      245.08      573.37     99.95 o 
  -5   4  20       61.95       13.52     54.55 o 
  -4   4  20       29.34        5.67     52.90 o 
  -3   4  20       30.68      -40.29     46.02 o 
  -2   4  20       16.94       99.22     61.21 o 
 -11   5  20      341.55      507.64     95.22 o 
 -10   5  20      166.61      279.45     78.47 o 
  -9   5  20       14.24      -63.03     55.89 o 
  -8   5  20      594.48      746.66    103.25 o 
  -7   5  20      171.21      289.83     75.36 o 
  -6   5  20      592.14      795.51    118.11 o 
  -5   5  20      196.28      332.37     84.62 o 
  -4   5  20       20.77       29.39     48.17 o 
 -13   0  21      542.75      959.77    182.85 o 
 -11   0  21      281.49      490.75    137.38 o 
  -9   0  21      538.07      680.69    158.30 o 
  -7   0  21        8.18      -19.84     79.16 o 
  -5   0  21        0.63       84.37     88.02 o 
  -3   0  21      141.31      189.97    101.62 o 
 -13   1  21      348.12      475.54    120.78 o 
 -11   1  21      136.85      217.27    102.54 o 
 -10   1  21        6.88      -76.62     51.08 o 
  -9   1  21       65.25       86.11     62.47 o 
  -8   1  21       35.74       61.22     59.01 o 
  -7   1  21        5.47      122.82     63.08 o 
  -6   1  21      667.38      703.52    107.89 o 
  -5   1  21       50.01       34.56     58.84 o 
  -4   1  21       85.49      147.51     67.28 o 
  -3   1  21      550.29      520.65    221.53 o 
 -13   2  21      132.61      233.03     73.38 o 
 -12   2  21      104.93       72.29     76.89 o 
 -11   2  21      134.08      168.60     88.95 o 
 -10   2  21       87.33      195.66     90.29 o 
  -9   2  21       70.99       77.80     71.70 o 
  -8   2  21       23.56       40.15     57.54 o 
  -7   2  21      858.94     1245.24    150.86 o 
  -6   2  21       17.44      148.62    137.24 o 
  -5   2  21       41.06      137.83     86.91 o 
  -4   2  21      835.05      859.55    162.87 o 
  -3   2  21      893.88     1144.48    340.08 o 
 -12   3  21      300.73      347.67     73.99 o 
 -11   3  21      522.68      576.19    151.75 o 
 -10   3  21       32.18       67.57     82.03 o 
  -8   3  21     1365.08     1758.76    250.35 o 
  -7   3  21     1119.17     1672.05    318.64 o 
  -6   3  21       23.60      435.04    145.95 o 
  -5   3  21      171.08      219.55     68.25 o 
  -4   3  21       90.17      167.68     68.28 o 
 -10   4  21     1133.17     1246.51    152.03 o 
  -9   4  21       53.72       76.63     62.78 o 
  -7   4  21      475.27      467.01    117.41 o 
  -6   4  21     1000.91     1475.11    169.37 o 
  -8   0  22      480.69      511.45    143.72 o 
  -9   1  22        1.42      -78.47     52.32 o 
  -8   1  22      614.69      717.00    114.39 o 
                                                 
